# Supplementary material for: Transcriptome sequencing reveals altered long intergenic non-coding RNAs in lung cancer
Source: Genome Biol. 2014 Aug 13;15(8):429. doi: 10.1186/s13059-014-0429-8 (PMC4156652; doi:10.1186/s13059-014-0429-8)
Supplement: Additional file 1: — Supplementary Tables S1 to S10. [file 13059_2014_429_MOESM1_ESM.xls]

## Sheet: TableS1
Supplementary Table S1 | GTF File of unannotated transcripts in Seo, LUAD, and LUSC.
Sequence Name	Source	Feature	Start	End	Score	Strand	Frame	Attributes
chr1	Cufflinks	exon	796493	796653	.	+	.	gene_id LCAG_000010; transcript_id LCAT_00000107; exon_number 1; oId TCONS_00000103; class_code u; tss_id TSS24;
chr1	Cufflinks	exon	800640	801462	.	+	.	gene_id LCAG_000010; transcript_id LCAT_00000107; exon_number 2; oId TCONS_00000103; class_code u; tss_id TSS24;
chr1	Cufflinks	exon	800342	801462	.	+	.	gene_id LCAG_000010; transcript_id LCAT_00000108; exon_number 1; oId TCONS_00000104; class_code u; tss_id TSS25;
chr1	Cufflinks	exon	936798	941833	.	+	.	gene_id LCAG_000016; transcript_id LCAT_00000213; exon_number 1; oId TCONS_00000208; class_code u; tss_id TSS41;
chr1	Cufflinks	exon	941926	943124	.	+	.	gene_id LCAG_000016; transcript_id LCAT_00000213; exon_number 2; oId TCONS_00000208; class_code u; tss_id TSS41;
chr1	Cufflinks	exon	993804	994757	.	+	.	gene_id LCAG_000018; transcript_id LCAT_00000219; exon_number 1; oId TCONS_00000211; class_code u; tss_id TSS47;
chr1	Cufflinks	exon	993808	993906	.	+	.	gene_id LCAG_000018; transcript_id LCAT_00000220; exon_number 1; oId TCONS_00000212; class_code u; tss_id TSS47;
chr1	Cufflinks	exon	994335	994744	.	+	.	gene_id LCAG_000018; transcript_id LCAT_00000220; exon_number 2; oId TCONS_00000212; class_code u; tss_id TSS47;
chr1	Cufflinks	exon	1092873	1094490	.	+	.	gene_id LCAG_000020; transcript_id LCAT_00000256; exon_number 1; oId TCONS_00000246; class_code u; tss_id TSS53;
chr1	Cufflinks	exon	1085263	1088209	.	+	.	gene_id LCAG_000022; transcript_id LCAT_00000254; exon_number 1; oId TCONS_00000244; class_code u; tss_id TSS57;
chr1	Cufflinks	exon	1088597	1092669	.	+	.	gene_id LCAG_000022; transcript_id LCAT_00000254; exon_number 2; oId TCONS_00000244; class_code u; tss_id TSS57;
chr1	Cufflinks	exon	1085263	1088338	.	+	.	gene_id LCAG_000022; transcript_id LCAT_00000255; exon_number 1; oId TCONS_00000245; class_code u; tss_id TSS57;
chr1	Cufflinks	exon	1088510	1092669	.	+	.	gene_id LCAG_000022; transcript_id LCAT_00000255; exon_number 2; oId TCONS_00000245; class_code u; tss_id TSS57;
chr1	Cufflinks	exon	1085263	1088295	.	+	.	gene_id LCAG_000022; transcript_id LCAT_00000253; exon_number 1; oId TCONS_00000243; class_code u; tss_id TSS57;
chr1	Cufflinks	exon	1088855	1092669	.	+	.	gene_id LCAG_000022; transcript_id LCAT_00000253; exon_number 2; oId TCONS_00000243; class_code u; tss_id TSS57;
chr1	Cufflinks	exon	1085263	1088086	.	+	.	gene_id LCAG_000022; transcript_id LCAT_00000252; exon_number 1; oId TCONS_00000242; class_code u; tss_id TSS57;
chr1	Cufflinks	exon	1088597	1092669	.	+	.	gene_id LCAG_000022; transcript_id LCAT_00000252; exon_number 2; oId TCONS_00000242; class_code u; tss_id TSS57;
chr1	Cufflinks	exon	2246758	2247437	.	+	.	gene_id LCAG_000044; transcript_id LCAT_00000485; exon_number 1; oId TCONS_00000472; class_code u; tss_id TSS124;
chr1	Cufflinks	exon	2247831	2248671	.	+	.	gene_id LCAG_000044; transcript_id LCAT_00000485; exon_number 2; oId TCONS_00000472; class_code u; tss_id TSS124;
chr1	Cufflinks	exon	2346289	2353236	.	+	.	gene_id LCAG_000047; transcript_id LCAT_00000493; exon_number 1; oId TCONS_00000477; class_code u; tss_id TSS131;
chr1	Cufflinks	exon	3534714	3538662	.	+	.	gene_id LCAG_000058; transcript_id LCAT_00000590; exon_number 1; oId TCONS_00000571; class_code u; tss_id TSS172;
chr1	Cufflinks	exon	4339392	4339519	.	+	.	gene_id LCAG_000068; transcript_id LCAT_00000634; exon_number 1; oId TCONS_00000611; class_code u; tss_id TSS195;
chr1	Cufflinks	exon	4367663	4369266	.	+	.	gene_id LCAG_000068; transcript_id LCAT_00000634; exon_number 2; oId TCONS_00000611; class_code u; tss_id TSS195;
chr1	Cufflinks	exon	4663427	4663835	.	+	.	gene_id LCAG_000069; transcript_id LCAT_00000635; exon_number 1; oId TCONS_00000612; class_code u; tss_id TSS196;
chr1	Cufflinks	exon	4667703	4671900	.	+	.	gene_id LCAG_000069; transcript_id LCAT_00000635; exon_number 2; oId TCONS_00000612; class_code u; tss_id TSS196;
chr1	Cufflinks	exon	4666939	4666957	.	+	.	gene_id LCAG_000069; transcript_id LCAT_00000636; exon_number 1; oId TCONS_00000613; class_code u; tss_id TSS197;
chr1	Cufflinks	exon	4667703	4671900	.	+	.	gene_id LCAG_000069; transcript_id LCAT_00000636; exon_number 2; oId TCONS_00000613; class_code u; tss_id TSS197;
chr1	Cufflinks	exon	5486136	5490736	.	+	.	gene_id LCAG_000071; transcript_id LCAT_00000641; exon_number 1; oId TCONS_00000617; class_code u; tss_id TSS201;
chr1	Cufflinks	exon	5508961	5509520	.	+	.	gene_id LCAG_000071; transcript_id LCAT_00000641; exon_number 2; oId TCONS_00000617; class_code u; tss_id TSS201;
chr1	Cufflinks	exon	5511700	5512067	.	+	.	gene_id LCAG_000071; transcript_id LCAT_00000641; exon_number 3; oId TCONS_00000617; class_code u; tss_id TSS201;
chr1	Cufflinks	exon	5486144	5494074	.	+	.	gene_id LCAG_000071; transcript_id LCAT_00000642; exon_number 1; oId TCONS_00000618; class_code u; tss_id TSS201;
chr1	Cufflinks	exon	5486144	5490736	.	+	.	gene_id LCAG_000071; transcript_id LCAT_00000643; exon_number 1; oId TCONS_00000619; class_code u; tss_id TSS201;
chr1	Cufflinks	exon	5492584	5494193	.	+	.	gene_id LCAG_000071; transcript_id LCAT_00000643; exon_number 2; oId TCONS_00000619; class_code u; tss_id TSS201;
chr1	Cufflinks	exon	5486144	5490028	.	+	.	gene_id LCAG_000071; transcript_id LCAT_00000645; exon_number 1; oId TCONS_00000621; class_code u; tss_id TSS201;
chr1	Cufflinks	exon	5490551	5490736	.	+	.	gene_id LCAG_000071; transcript_id LCAT_00000645; exon_number 2; oId TCONS_00000621; class_code u; tss_id TSS201;
chr1	Cufflinks	exon	5508961	5512067	.	+	.	gene_id LCAG_000071; transcript_id LCAT_00000645; exon_number 3; oId TCONS_00000621; class_code u; tss_id TSS201;
chr1	Cufflinks	exon	5486144	5490028	.	+	.	gene_id LCAG_000071; transcript_id LCAT_00000644; exon_number 1; oId TCONS_00000620; class_code u; tss_id TSS201;
chr1	Cufflinks	exon	5490548	5490736	.	+	.	gene_id LCAG_000071; transcript_id LCAT_00000644; exon_number 2; oId TCONS_00000620; class_code u; tss_id TSS201;
chr1	Cufflinks	exon	5508961	5512067	.	+	.	gene_id LCAG_000071; transcript_id LCAT_00000644; exon_number 3; oId TCONS_00000620; class_code u; tss_id TSS201;
chr1	Cufflinks	exon	5534290	5535967	.	+	.	gene_id LCAG_000072; transcript_id LCAT_00000646; exon_number 1; oId TCONS_00000622; class_code u; tss_id TSS202;
chr1	Cufflinks	exon	5545081	5545497	.	+	.	gene_id LCAG_000072; transcript_id LCAT_00000646; exon_number 2; oId TCONS_00000622; class_code u; tss_id TSS202;
chr1	Cufflinks	exon	8214102	8215202	.	+	.	gene_id LCAG_000091; transcript_id LCAT_00000912; exon_number 1; oId TCONS_00000883; class_code u; tss_id TSS274;
chr1	Cufflinks	exon	8261440	8262936	.	+	.	gene_id LCAG_000092; transcript_id LCAT_00000921; exon_number 1; oId TCONS_00000891; class_code u; tss_id TSS276;
chr1	Cufflinks	exon	8263546	8264873	.	+	.	gene_id LCAG_000092; transcript_id LCAT_00000921; exon_number 2; oId TCONS_00000891; class_code u; tss_id TSS276;
chr1	Cufflinks	exon	8261440	8264954	.	+	.	gene_id LCAG_000092; transcript_id LCAT_00000922; exon_number 1; oId TCONS_00000892; class_code u; tss_id TSS276;
chr1	Cufflinks	exon	8312128	8313277	.	+	.	gene_id LCAG_000094; transcript_id LCAT_00000930; exon_number 1; oId TCONS_00000900; class_code u; tss_id TSS280;
chr1	Cufflinks	exon	8317501	8318181	.	+	.	gene_id LCAG_000094; transcript_id LCAT_00000932; exon_number 1; oId TCONS_00000902; class_code u; tss_id TSS282;
chr1	Cufflinks	exon	8885214	8886711	.	+	.	gene_id LCAG_000098; transcript_id LCAT_00000946; exon_number 1; oId TCONS_00000914; class_code u; tss_id TSS291;
chr1	Cufflinks	exon	9688537	9688760	.	+	.	gene_id LCAG_000109; transcript_id LCAT_00001026; exon_number 1; oId TCONS_00000992; class_code u; tss_id TSS322;
chr1	Cufflinks	exon	9690196	9696980	.	+	.	gene_id LCAG_000109; transcript_id LCAT_00001026; exon_number 2; oId TCONS_00000992; class_code u; tss_id TSS322;
chr1	Cufflinks	exon	9689992	9696980	.	+	.	gene_id LCAG_000109; transcript_id LCAT_00001027; exon_number 1; oId TCONS_00000993; class_code u; tss_id TSS323;
chr1	Cufflinks	exon	12590435	12590459	.	+	.	gene_id LCAG_000141; transcript_id LCAT_00001333; exon_number 1; oId TCONS_00001276; class_code u; tss_id TSS422;
chr1	Cufflinks	exon	12600955	12603709	.	+	.	gene_id LCAG_000141; transcript_id LCAT_00001333; exon_number 2; oId TCONS_00001276; class_code u; tss_id TSS422;
chr1	Cufflinks	exon	13965669	13967003	.	+	.	gene_id LCAG_000153; transcript_id LCAT_00001361; exon_number 1; oId TCONS_00001293; class_code u; tss_id TSS444;
chr1	Cufflinks	exon	13965670	13965788	.	+	.	gene_id LCAG_000153; transcript_id LCAT_00001362; exon_number 1; oId TCONS_00001294; class_code u; tss_id TSS444;
chr1	Cufflinks	exon	13967892	13969173	.	+	.	gene_id LCAG_000153; transcript_id LCAT_00001362; exon_number 2; oId TCONS_00001294; class_code u; tss_id TSS444;
chr1	Cufflinks	exon	13967245	13970090	.	+	.	gene_id LCAG_000153; transcript_id LCAT_00001363; exon_number 1; oId TCONS_00001295; class_code u; tss_id TSS445;
chr1	Cufflinks	exon	14154744	14156086	.	+	.	gene_id LCAG_000155; transcript_id LCAT_00001377; exon_number 1; oId TCONS_00001309; class_code u; tss_id TSS453;
chr1	Cufflinks	exon	14154744	14155734	.	+	.	gene_id LCAG_000155; transcript_id LCAT_00001378; exon_number 1; oId TCONS_00001310; class_code u; tss_id TSS453;
chr1	Cufflinks	exon	14169527	14169606	.	+	.	gene_id LCAG_000155; transcript_id LCAT_00001378; exon_number 2; oId TCONS_00001310; class_code u; tss_id TSS453;
chr1	Cufflinks	exon	14580723	14581371	.	+	.	gene_id LCAG_000156; transcript_id LCAT_00001392; exon_number 1; oId TCONS_00001322; class_code u; tss_id TSS457;
chr1	Cufflinks	exon	14581614	14582587	.	+	.	gene_id LCAG_000156; transcript_id LCAT_00001393; exon_number 1; oId TCONS_00001323; class_code u; tss_id TSS458;
chr1	Cufflinks	exon	14655563	14661767	.	+	.	gene_id LCAG_000156; transcript_id LCAT_00001394; exon_number 1; oId TCONS_00001324; class_code u; tss_id TSS459;
chr1	Cufflinks	exon	15563022	15563257	.	+	.	gene_id LCAG_000162; transcript_id LCAT_00001484; exon_number 1; oId TCONS_00001414; class_code u; tss_id TSS492;
chr1	Cufflinks	exon	15569443	15569761	.	+	.	gene_id LCAG_000162; transcript_id LCAT_00001484; exon_number 2; oId TCONS_00001414; class_code u; tss_id TSS492;
chr1	Cufflinks	exon	18862286	18862336	.	+	.	gene_id LCAG_000198; transcript_id LCAT_00001858; exon_number 1; oId TCONS_00001777; class_code u; tss_id TSS620;
chr1	Cufflinks	exon	18864303	18864826	.	+	.	gene_id LCAG_000198; transcript_id LCAT_00001858; exon_number 2; oId TCONS_00001777; class_code u; tss_id TSS620;
chr1	Cufflinks	exon	19393151	19393404	.	+	.	gene_id LCAG_000201; transcript_id LCAT_00001865; exon_number 1; oId TCONS_00001784; class_code u; tss_id TSS624;
chr1	Cufflinks	exon	19394199	19394918	.	+	.	gene_id LCAG_000201; transcript_id LCAT_00001865; exon_number 2; oId TCONS_00001784; class_code u; tss_id TSS624;
chr1	Cufflinks	exon	22477447	22478146	.	+	.	gene_id LCAG_000237; transcript_id LCAT_00002104; exon_number 1; oId TCONS_00002009; class_code u; tss_id TSS717;
chr1	Cufflinks	exon	22481396	22481517	.	+	.	gene_id LCAG_000237; transcript_id LCAT_00002104; exon_number 2; oId TCONS_00002009; class_code u; tss_id TSS717;
chr1	Cufflinks	exon	22482290	22482396	.	+	.	gene_id LCAG_000237; transcript_id LCAT_00002104; exon_number 3; oId TCONS_00002009; class_code u; tss_id TSS717;
chr1	Cufflinks	exon	22482930	22483030	.	+	.	gene_id LCAG_000237; transcript_id LCAT_00002104; exon_number 4; oId TCONS_00002009; class_code u; tss_id TSS717;
chr1	Cufflinks	exon	22483469	22484331	.	+	.	gene_id LCAG_000237; transcript_id LCAT_00002104; exon_number 5; oId TCONS_00002009; class_code u; tss_id TSS717;
chr1	Cufflinks	exon	22478977	22484586	.	+	.	gene_id LCAG_000237; transcript_id LCAT_00002105; exon_number 1; oId TCONS_00002010; class_code u; tss_id TSS718;
chr1	Cufflinks	exon	22482046	22483030	.	+	.	gene_id LCAG_000237; transcript_id LCAT_00002106; exon_number 1; oId TCONS_00002011; class_code u; tss_id TSS719;
chr1	Cufflinks	exon	22483206	22484331	.	+	.	gene_id LCAG_000237; transcript_id LCAT_00002106; exon_number 2; oId TCONS_00002011; class_code u; tss_id TSS719;
chr1	Cufflinks	exon	22489728	22489989	.	+	.	gene_id LCAG_000238; transcript_id LCAT_00002107; exon_number 1; oId TCONS_00002012; class_code u; tss_id TSS720;
chr1	Cufflinks	exon	22498548	22502882	.	+	.	gene_id LCAG_000238; transcript_id LCAT_00002107; exon_number 2; oId TCONS_00002012; class_code u; tss_id TSS720;
chr1	Cufflinks	exon	22489847	22489989	.	+	.	gene_id LCAG_000238; transcript_id LCAT_00002108; exon_number 1; oId TCONS_00002013; class_code u; tss_id TSS721;
chr1	Cufflinks	exon	22498548	22498723	.	+	.	gene_id LCAG_000238; transcript_id LCAT_00002108; exon_number 2; oId TCONS_00002013; class_code u; tss_id TSS721;
chr1	Cufflinks	exon	22499388	22502882	.	+	.	gene_id LCAG_000238; transcript_id LCAT_00002108; exon_number 3; oId TCONS_00002013; class_code u; tss_id TSS721;
chr1	Cufflinks	exon	22490016	22490033	.	+	.	gene_id LCAG_000238; transcript_id LCAT_00002109; exon_number 1; oId TCONS_00002014; class_code u; tss_id TSS722;
chr1	Cufflinks	exon	22498548	22502882	.	+	.	gene_id LCAG_000238; transcript_id LCAT_00002109; exon_number 2; oId TCONS_00002014; class_code u; tss_id TSS722;
chr1	Cufflinks	exon	22496654	22496769	.	+	.	gene_id LCAG_000238; transcript_id LCAT_00002110; exon_number 1; oId TCONS_00002015; class_code u; tss_id TSS723;
chr1	Cufflinks	exon	22498548	22502882	.	+	.	gene_id LCAG_000238; transcript_id LCAT_00002110; exon_number 2; oId TCONS_00002015; class_code u; tss_id TSS723;
chr1	Cufflinks	exon	22579013	22579732	.	+	.	gene_id LCAG_000239; transcript_id LCAT_00002122; exon_number 1; oId TCONS_00002027; class_code u; tss_id TSS726;
chr1	Cufflinks	exon	24562954	24563327	.	+	.	gene_id LCAG_000256; transcript_id LCAT_00002233; exon_number 1; oId TCONS_00002135; class_code u; tss_id TSS770;
chr1	Cufflinks	exon	24566019	24566553	.	+	.	gene_id LCAG_000256; transcript_id LCAT_00002233; exon_number 2; oId TCONS_00002135; class_code u; tss_id TSS770;
chr1	Cufflinks	exon	24562961	24563321	.	+	.	gene_id LCAG_000256; transcript_id LCAT_00002234; exon_number 1; oId TCONS_00002136; class_code u; tss_id TSS770;
chr1	Cufflinks	exon	24566014	24566553	.	+	.	gene_id LCAG_000256; transcript_id LCAT_00002234; exon_number 2; oId TCONS_00002136; class_code u; tss_id TSS770;
chr1	Cufflinks	exon	25051218	25051271	.	+	.	gene_id LCAG_000262; transcript_id LCAT_00002263; exon_number 1; oId TCONS_00002161; class_code u; tss_id TSS789;
chr1	Cufflinks	exon	25057026	25057498	.	+	.	gene_id LCAG_000262; transcript_id LCAT_00002263; exon_number 2; oId TCONS_00002161; class_code u; tss_id TSS789;
chr1	Cufflinks	exon	29846131	29851657	.	+	.	gene_id LCAG_000323; transcript_id LCAT_00002669; exon_number 1; oId TCONS_00002541; class_code u; tss_id TSS954;
chr1	Cufflinks	exon	29850192	29850749	.	+	.	gene_id LCAG_000323; transcript_id LCAT_00002670; exon_number 1; oId TCONS_00002542; class_code u; tss_id TSS955;
chr1	Cufflinks	exon	30057389	30057510	.	+	.	gene_id LCAG_000323; transcript_id LCAT_00002670; exon_number 2; oId TCONS_00002542; class_code u; tss_id TSS955;
chr1	Cufflinks	exon	30056808	30057524	.	+	.	gene_id LCAG_000323; transcript_id LCAT_00002671; exon_number 1; oId TCONS_00002543; class_code u; tss_id TSS956;
chr1	Cufflinks	exon	30535414	30535499	.	+	.	gene_id LCAG_000326; transcript_id LCAT_00002674; exon_number 1; oId TCONS_00002544; class_code u; tss_id TSS959;
chr1	Cufflinks	exon	30537975	30538928	.	+	.	gene_id LCAG_000326; transcript_id LCAT_00002674; exon_number 2; oId TCONS_00002544; class_code u; tss_id TSS959;
chr1	Cufflinks	exon	30535414	30535499	.	+	.	gene_id LCAG_000326; transcript_id LCAT_00002675; exon_number 1; oId TCONS_00002545; class_code u; tss_id TSS959;
chr1	Cufflinks	exon	30537975	30538688	.	+	.	gene_id LCAG_000326; transcript_id LCAT_00002675; exon_number 2; oId TCONS_00002545; class_code u; tss_id TSS959;
chr1	Cufflinks	exon	30539670	30540419	.	+	.	gene_id LCAG_000326; transcript_id LCAT_00002675; exon_number 3; oId TCONS_00002545; class_code u; tss_id TSS959;
chr1	Cufflinks	exon	30539079	30540419	.	+	.	gene_id LCAG_000326; transcript_id LCAT_00002676; exon_number 1; oId TCONS_00002546; class_code u; tss_id TSS960;
chr1	Cufflinks	exon	31863137	31863355	.	+	.	gene_id LCAG_000333; transcript_id LCAT_00002705; exon_number 1; oId TCONS_00002572; class_code u; tss_id TSS971;
chr1	Cufflinks	exon	31867403	31868189	.	+	.	gene_id LCAG_000333; transcript_id LCAT_00002705; exon_number 2; oId TCONS_00002572; class_code u; tss_id TSS971;
chr1	Cufflinks	exon	33346971	33351273	.	+	.	gene_id LCAG_000351; transcript_id LCAT_00002935; exon_number 1; oId TCONS_00002794; class_code u; tss_id TSS1043;
chr1	Cufflinks	exon	33347011	33348340	.	+	.	gene_id LCAG_000351; transcript_id LCAT_00002937; exon_number 1; oId TCONS_00002796; class_code u; tss_id TSS1043;
chr1	Cufflinks	exon	33350368	33351273	.	+	.	gene_id LCAG_000351; transcript_id LCAT_00002937; exon_number 2; oId TCONS_00002796; class_code u; tss_id TSS1043;
chr1	Cufflinks	exon	36952328	36952437	.	+	.	gene_id LCAG_000377; transcript_id LCAT_00003161; exon_number 1; oId TCONS_00003009; class_code u; tss_id TSS1125;
chr1	Cufflinks	exon	36965188	36965214	.	+	.	gene_id LCAG_000377; transcript_id LCAT_00003161; exon_number 2; oId TCONS_00003009; class_code u; tss_id TSS1125;
chr1	Cufflinks	exon	37022263	37022311	.	+	.	gene_id LCAG_000378; transcript_id LCAT_00003162; exon_number 1; oId TCONS_00003010; class_code u; tss_id TSS1126;
chr1	Cufflinks	exon	37026148	37026963	.	+	.	gene_id LCAG_000378; transcript_id LCAT_00003162; exon_number 2; oId TCONS_00003010; class_code u; tss_id TSS1126;
chr1	Cufflinks	exon	37025945	37026920	.	+	.	gene_id LCAG_000378; transcript_id LCAT_00003163; exon_number 1; oId TCONS_00003011; class_code u; tss_id TSS1127;
chr1	Cufflinks	exon	37169472	37170917	.	+	.	gene_id LCAG_000379; transcript_id LCAT_00003164; exon_number 1; oId TCONS_00003012; class_code u; tss_id TSS1128;
chr1	Cufflinks	exon	37174854	37174874	.	+	.	gene_id LCAG_000379; transcript_id LCAT_00003164; exon_number 2; oId TCONS_00003012; class_code u; tss_id TSS1128;
chr1	Cufflinks	exon	38586929	38587154	.	+	.	gene_id LCAG_000390; transcript_id LCAT_00003209; exon_number 1; oId TCONS_00003053; class_code u; tss_id TSS1147;
chr1	Cufflinks	exon	38588146	38588169	.	+	.	gene_id LCAG_000390; transcript_id LCAT_00003209; exon_number 2; oId TCONS_00003053; class_code u; tss_id TSS1147;
chr1	Cufflinks	exon	41361996	41362786	.	+	.	gene_id LCAG_000414; transcript_id LCAT_00003382; exon_number 1; oId TCONS_00003195; class_code u; tss_id TSS1249;
chr1	Cufflinks	exon	41361996	41362582	.	+	.	gene_id LCAG_000414; transcript_id LCAT_00003383; exon_number 1; oId TCONS_00003196; class_code u; tss_id TSS1249;
chr1	Cufflinks	exon	41363832	41366510	.	+	.	gene_id LCAG_000414; transcript_id LCAT_00003383; exon_number 2; oId TCONS_00003196; class_code u; tss_id TSS1249;
chr1	Cufflinks	exon	41361996	41362582	.	+	.	gene_id LCAG_000414; transcript_id LCAT_00003384; exon_number 1; oId TCONS_00003197; class_code u; tss_id TSS1249;
chr1	Cufflinks	exon	41382902	41383363	.	+	.	gene_id LCAG_000414; transcript_id LCAT_00003384; exon_number 2; oId TCONS_00003197; class_code u; tss_id TSS1249;
chr1	Cufflinks	exon	41889537	41891742	.	+	.	gene_id LCAG_000418; transcript_id LCAT_00003400; exon_number 1; oId TCONS_00003211; class_code u; tss_id TSS1258;
chr1	Cufflinks	exon	43531146	43531219	.	+	.	gene_id LCAG_000429; transcript_id LCAT_00003577; exon_number 1; oId TCONS_00003386; class_code u; tss_id TSS1301;
chr1	Cufflinks	exon	43532550	43533979	.	+	.	gene_id LCAG_000429; transcript_id LCAT_00003577; exon_number 2; oId TCONS_00003386; class_code u; tss_id TSS1301;
chr1	Cufflinks	exon	43553616	43553706	.	+	.	gene_id LCAG_000430; transcript_id LCAT_00003578; exon_number 1; oId TCONS_00003387; class_code u; tss_id TSS1302;
chr1	Cufflinks	exon	43557566	43557740	.	+	.	gene_id LCAG_000430; transcript_id LCAT_00003578; exon_number 2; oId TCONS_00003387; class_code u; tss_id TSS1302;
chr1	Cufflinks	exon	43833865	43834200	.	+	.	gene_id LCAG_000437; transcript_id LCAT_00003620; exon_number 1; oId TCONS_00003428; class_code u; tss_id TSS1316;
chr1	Cufflinks	exon	43838146	43840622	.	+	.	gene_id LCAG_000437; transcript_id LCAT_00003620; exon_number 2; oId TCONS_00003428; class_code u; tss_id TSS1316;
chr1	Cufflinks	exon	43968814	43969030	.	+	.	gene_id LCAG_000439; transcript_id LCAT_00003663; exon_number 1; oId TCONS_00003471; class_code u; tss_id TSS1322;
chr1	Cufflinks	exon	43971753	43971818	.	+	.	gene_id LCAG_000439; transcript_id LCAT_00003663; exon_number 2; oId TCONS_00003471; class_code u; tss_id TSS1322;
chr1	Cufflinks	exon	48024711	48024842	.	+	.	gene_id LCAG_000482; transcript_id LCAT_00004064; exon_number 1; oId TCONS_00003838; class_code u; tss_id TSS1475;
chr1	Cufflinks	exon	48051276	48052434	.	+	.	gene_id LCAG_000482; transcript_id LCAT_00004064; exon_number 2; oId TCONS_00003838; class_code u; tss_id TSS1475;
chr1	Cufflinks	exon	48051072	48052434	.	+	.	gene_id LCAG_000482; transcript_id LCAT_00004065; exon_number 1; oId TCONS_00003839; class_code u; tss_id TSS1476;
chr1	Cufflinks	exon	51536269	51536780	.	+	.	gene_id LCAG_000493; transcript_id LCAT_00004198; exon_number 1; oId TCONS_00003969; class_code u; tss_id TSS1504;
chr1	Cufflinks	exon	51537158	51538482	.	+	.	gene_id LCAG_000493; transcript_id LCAT_00004198; exon_number 2; oId TCONS_00003969; class_code u; tss_id TSS1504;
chr1	Cufflinks	exon	53645875	53645999	.	+	.	gene_id LCAG_000513; transcript_id LCAT_00004304; exon_number 1; oId TCONS_00004065; class_code u; tss_id TSS1563;
chr1	Cufflinks	exon	53646103	53647320	.	+	.	gene_id LCAG_000513; transcript_id LCAT_00004304; exon_number 2; oId TCONS_00004065; class_code u; tss_id TSS1563;
chr1	Cufflinks	exon	59214941	59217170	.	+	.	gene_id LCAG_000545; transcript_id LCAT_00004431; exon_number 1; oId TCONS_00004178; class_code u; tss_id TSS1637;
chr1	Cufflinks	exon	59223737	59223977	.	+	.	gene_id LCAG_000546; transcript_id LCAT_00004432; exon_number 1; oId TCONS_00004179; class_code u; tss_id TSS1638;
chr1	Cufflinks	exon	59224159	59225989	.	+	.	gene_id LCAG_000546; transcript_id LCAT_00004432; exon_number 2; oId TCONS_00004179; class_code u; tss_id TSS1638;
chr1	Cufflinks	exon	60794469	60808522	.	+	.	gene_id LCAG_000556; transcript_id LCAT_00004486; exon_number 1; oId TCONS_00004229; class_code u; tss_id TSS1663;
chr1	Cufflinks	exon	60807156	60807836	.	+	.	gene_id LCAG_000556; transcript_id LCAT_00004487; exon_number 1; oId TCONS_00004230; class_code u; tss_id TSS1664;
chr1	Cufflinks	exon	60808094	60808310	.	+	.	gene_id LCAG_000556; transcript_id LCAT_00004487; exon_number 2; oId TCONS_00004230; class_code u; tss_id TSS1664;
chr1	Cufflinks	exon	62128858	62132351	.	+	.	gene_id LCAG_000558; transcript_id LCAT_00004500; exon_number 1; oId TCONS_00004243; class_code u; tss_id TSS1672;
chr1	Cufflinks	exon	62689119	62689391	.	+	.	gene_id LCAG_000562; transcript_id LCAT_00004519; exon_number 1; oId TCONS_00004259; class_code u; tss_id TSS1681;
chr1	Cufflinks	exon	62693832	62697891	.	+	.	gene_id LCAG_000562; transcript_id LCAT_00004519; exon_number 2; oId TCONS_00004259; class_code u; tss_id TSS1681;
chr1	Cufflinks	exon	62689119	62689391	.	+	.	gene_id LCAG_000562; transcript_id LCAT_00004518; exon_number 1; oId TCONS_00004258; class_code u; tss_id TSS1681;
chr1	Cufflinks	exon	62692182	62692565	.	+	.	gene_id LCAG_000562; transcript_id LCAT_00004518; exon_number 2; oId TCONS_00004258; class_code u; tss_id TSS1681;
chr1	Cufflinks	exon	62693832	62697891	.	+	.	gene_id LCAG_000562; transcript_id LCAT_00004518; exon_number 3; oId TCONS_00004258; class_code u; tss_id TSS1681;
chr1	Cufflinks	exon	62692874	62697891	.	+	.	gene_id LCAG_000562; transcript_id LCAT_00004521; exon_number 1; oId TCONS_00004261; class_code u; tss_id TSS1682;
chr1	Cufflinks	exon	62692874	62694444	.	+	.	gene_id LCAG_000562; transcript_id LCAT_00004520; exon_number 1; oId TCONS_00004260; class_code u; tss_id TSS1682;
chr1	Cufflinks	exon	62695430	62697891	.	+	.	gene_id LCAG_000562; transcript_id LCAT_00004520; exon_number 2; oId TCONS_00004260; class_code u; tss_id TSS1682;
chr1	Cufflinks	exon	62693033	62694814	.	+	.	gene_id LCAG_000562; transcript_id LCAT_00004522; exon_number 1; oId TCONS_00004262; class_code u; tss_id TSS1683;
chr1	Cufflinks	exon	62695430	62695574	.	+	.	gene_id LCAG_000562; transcript_id LCAT_00004522; exon_number 2; oId TCONS_00004262; class_code u; tss_id TSS1683;
chr1	Cufflinks	exon	62695668	62697891	.	+	.	gene_id LCAG_000562; transcript_id LCAT_00004522; exon_number 3; oId TCONS_00004262; class_code u; tss_id TSS1683;
chr1	Cufflinks	exon	64135311	64135522	.	+	.	gene_id LCAG_000569; transcript_id LCAT_00004545; exon_number 1; oId TCONS_00004284; class_code u; tss_id TSS1699;
chr1	Cufflinks	exon	64193407	64197921	.	+	.	gene_id LCAG_000569; transcript_id LCAT_00004545; exon_number 2; oId TCONS_00004284; class_code u; tss_id TSS1699;
chr1	Cufflinks	exon	64135368	64136500	.	+	.	gene_id LCAG_000569; transcript_id LCAT_00004546; exon_number 1; oId TCONS_00004285; class_code u; tss_id TSS1699;
chr1	Cufflinks	exon	64170030	64170203	.	+	.	gene_id LCAG_000569; transcript_id LCAT_00004547; exon_number 1; oId TCONS_00004286; class_code u; tss_id TSS1700;
chr1	Cufflinks	exon	64193407	64197921	.	+	.	gene_id LCAG_000569; transcript_id LCAT_00004547; exon_number 2; oId TCONS_00004286; class_code u; tss_id TSS1700;
chr1	Cufflinks	exon	64190440	64197921	.	+	.	gene_id LCAG_000569; transcript_id LCAT_00004548; exon_number 1; oId TCONS_00004287; class_code u; tss_id TSS1701;
chr1	Cufflinks	exon	64193144	64193457	.	+	.	gene_id LCAG_000569; transcript_id LCAT_00004549; exon_number 1; oId TCONS_00004288; class_code u; tss_id TSS1702;
chr1	Cufflinks	exon	64193683	64197921	.	+	.	gene_id LCAG_000569; transcript_id LCAT_00004549; exon_number 2; oId TCONS_00004288; class_code u; tss_id TSS1702;
chr1	Cufflinks	exon	66882229	66882279	.	+	.	gene_id LCAG_000579; transcript_id LCAT_00004612; exon_number 1; oId TCONS_00004346; class_code u; tss_id TSS1735;
chr1	Cufflinks	exon	66882631	66882743	.	+	.	gene_id LCAG_000579; transcript_id LCAT_00004612; exon_number 2; oId TCONS_00004346; class_code u; tss_id TSS1735;
chr1	Cufflinks	exon	66905123	66905518	.	+	.	gene_id LCAG_000579; transcript_id LCAT_00004612; exon_number 3; oId TCONS_00004346; class_code u; tss_id TSS1735;
chr1	Cufflinks	exon	68027664	68027842	.	+	.	gene_id LCAG_000587; transcript_id LCAT_00004685; exon_number 1; oId TCONS_00004411; class_code u; tss_id TSS1766;
chr1	Cufflinks	exon	68040755	68040882	.	+	.	gene_id LCAG_000587; transcript_id LCAT_00004685; exon_number 2; oId TCONS_00004411; class_code u; tss_id TSS1766;
chr1	Cufflinks	exon	68045507	68045570	.	+	.	gene_id LCAG_000587; transcript_id LCAT_00004685; exon_number 3; oId TCONS_00004411; class_code u; tss_id TSS1766;
chr1	Cufflinks	exon	68055931	68056067	.	+	.	gene_id LCAG_000587; transcript_id LCAT_00004685; exon_number 4; oId TCONS_00004411; class_code u; tss_id TSS1766;
chr1	Cufflinks	exon	68854721	68873554	.	+	.	gene_id LCAG_000590; transcript_id LCAT_00004693; exon_number 1; oId TCONS_00004416; class_code u; tss_id TSS1772;
chr1	Cufflinks	exon	70017536	70017626	.	+	.	gene_id LCAG_000593; transcript_id LCAT_00004707; exon_number 1; oId TCONS_00004430; class_code u; tss_id TSS1783;
chr1	Cufflinks	exon	70018991	70019616	.	+	.	gene_id LCAG_000593; transcript_id LCAT_00004707; exon_number 2; oId TCONS_00004430; class_code u; tss_id TSS1783;
chr1	Cufflinks	exon	70021101	70021148	.	+	.	gene_id LCAG_000593; transcript_id LCAT_00004707; exon_number 3; oId TCONS_00004430; class_code u; tss_id TSS1783;
chr1	Cufflinks	exon	70022619	70022833	.	+	.	gene_id LCAG_000593; transcript_id LCAT_00004707; exon_number 4; oId TCONS_00004430; class_code u; tss_id TSS1783;
chr1	Cufflinks	exon	70017545	70017626	.	+	.	gene_id LCAG_000593; transcript_id LCAT_00004708; exon_number 1; oId TCONS_00004431; class_code u; tss_id TSS1783;
chr1	Cufflinks	exon	70021101	70021148	.	+	.	gene_id LCAG_000593; transcript_id LCAT_00004708; exon_number 2; oId TCONS_00004431; class_code u; tss_id TSS1783;
chr1	Cufflinks	exon	70022619	70022676	.	+	.	gene_id LCAG_000593; transcript_id LCAT_00004708; exon_number 3; oId TCONS_00004431; class_code u; tss_id TSS1783;
chr1	Cufflinks	exon	70025422	70025502	.	+	.	gene_id LCAG_000593; transcript_id LCAT_00004708; exon_number 4; oId TCONS_00004431; class_code u; tss_id TSS1783;
chr1	Cufflinks	exon	70029290	70031597	.	+	.	gene_id LCAG_000593; transcript_id LCAT_00004708; exon_number 5; oId TCONS_00004431; class_code u; tss_id TSS1783;
chr1	Cufflinks	exon	70027627	70031598	.	+	.	gene_id LCAG_000593; transcript_id LCAT_00004709; exon_number 1; oId TCONS_00004432; class_code u; tss_id TSS1784;
chr1	Cufflinks	exon	73101891	73103152	.	+	.	gene_id LCAG_000606; transcript_id LCAT_00004752; exon_number 1; oId TCONS_00004465; class_code u; tss_id TSS1809;
chr1	Cufflinks	exon	73102541	73102658	.	+	.	gene_id LCAG_000606; transcript_id LCAT_00004753; exon_number 1; oId TCONS_00004466; class_code u; tss_id TSS1810;
chr1	Cufflinks	exon	73113891	73114018	.	+	.	gene_id LCAG_000606; transcript_id LCAT_00004753; exon_number 2; oId TCONS_00004466; class_code u; tss_id TSS1810;
chr1	Cufflinks	exon	73120676	73120715	.	+	.	gene_id LCAG_000606; transcript_id LCAT_00004753; exon_number 3; oId TCONS_00004466; class_code u; tss_id TSS1810;
chr1	Cufflinks	exon	73134578	73136567	.	+	.	gene_id LCAG_000606; transcript_id LCAT_00004753; exon_number 4; oId TCONS_00004466; class_code u; tss_id TSS1810;
chr1	Cufflinks	exon	73103592	73103771	.	+	.	gene_id LCAG_000606; transcript_id LCAT_00004754; exon_number 1; oId TCONS_00004467; class_code u; tss_id TSS1811;
chr1	Cufflinks	exon	73113891	73114018	.	+	.	gene_id LCAG_000606; transcript_id LCAT_00004754; exon_number 2; oId TCONS_00004467; class_code u; tss_id TSS1811;
chr1	Cufflinks	exon	73120676	73120715	.	+	.	gene_id LCAG_000606; transcript_id LCAT_00004754; exon_number 3; oId TCONS_00004467; class_code u; tss_id TSS1811;
chr1	Cufflinks	exon	73134578	73134667	.	+	.	gene_id LCAG_000606; transcript_id LCAT_00004754; exon_number 4; oId TCONS_00004467; class_code u; tss_id TSS1811;
chr1	Cufflinks	exon	73174742	73174803	.	+	.	gene_id LCAG_000606; transcript_id LCAT_00004754; exon_number 5; oId TCONS_00004467; class_code u; tss_id TSS1811;
chr1	Cufflinks	exon	73380374	73383133	.	+	.	gene_id LCAG_000608; transcript_id LCAT_00004756; exon_number 1; oId TCONS_00004468; class_code u; tss_id TSS1813;
chr1	Cufflinks	exon	73380374	73382895	.	+	.	gene_id LCAG_000608; transcript_id LCAT_00004757; exon_number 1; oId TCONS_00004469; class_code u; tss_id TSS1813;
chr1	Cufflinks	exon	73384656	73385100	.	+	.	gene_id LCAG_000608; transcript_id LCAT_00004757; exon_number 2; oId TCONS_00004469; class_code u; tss_id TSS1813;
chr1	Cufflinks	exon	73407481	73408545	.	+	.	gene_id LCAG_000609; transcript_id LCAT_00004758; exon_number 1; oId TCONS_00004470; class_code u; tss_id TSS1814;
chr1	Cufflinks	exon	73409319	73410113	.	+	.	gene_id LCAG_000609; transcript_id LCAT_00004758; exon_number 2; oId TCONS_00004470; class_code u; tss_id TSS1814;
chr1	Cufflinks	exon	82809515	82809979	.	+	.	gene_id LCAG_000640; transcript_id LCAT_00004975; exon_number 1; oId TCONS_00004660; class_code u; tss_id TSS1924;
chr1	Cufflinks	exon	82827997	82829788	.	+	.	gene_id LCAG_000640; transcript_id LCAT_00004975; exon_number 2; oId TCONS_00004660; class_code u; tss_id TSS1924;
chr1	Cufflinks	exon	83101640	83101775	.	+	.	gene_id LCAG_000641; transcript_id LCAT_00004976; exon_number 1; oId TCONS_00004661; class_code u; tss_id TSS1925;
chr1	Cufflinks	exon	83121762	83121975	.	+	.	gene_id LCAG_000641; transcript_id LCAT_00004976; exon_number 2; oId TCONS_00004661; class_code u; tss_id TSS1925;
chr1	Cufflinks	exon	83654326	83654838	.	+	.	gene_id LCAG_000643; transcript_id LCAT_00004978; exon_number 1; oId TCONS_00004662; class_code u; tss_id TSS1927;
chr1	Cufflinks	exon	83687962	83688027	.	+	.	gene_id LCAG_000643; transcript_id LCAT_00004978; exon_number 2; oId TCONS_00004662; class_code u; tss_id TSS1927;
chr1	Cufflinks	exon	83776534	83776652	.	+	.	gene_id LCAG_000644; transcript_id LCAT_00004979; exon_number 1; oId TCONS_00004663; class_code u; tss_id TSS1928;
chr1	Cufflinks	exon	83778924	83779126	.	+	.	gene_id LCAG_000644; transcript_id LCAT_00004979; exon_number 2; oId TCONS_00004663; class_code u; tss_id TSS1928;
chr1	Cufflinks	exon	83783434	83783543	.	+	.	gene_id LCAG_000644; transcript_id LCAT_00004979; exon_number 3; oId TCONS_00004663; class_code u; tss_id TSS1928;
chr1	Cufflinks	exon	83787160	83788534	.	+	.	gene_id LCAG_000644; transcript_id LCAT_00004979; exon_number 4; oId TCONS_00004663; class_code u; tss_id TSS1928;
chr1	Cufflinks	exon	83776543	83776652	.	+	.	gene_id LCAG_000644; transcript_id LCAT_00004980; exon_number 1; oId TCONS_00004664; class_code u; tss_id TSS1928;
chr1	Cufflinks	exon	83778924	83779126	.	+	.	gene_id LCAG_000644; transcript_id LCAT_00004980; exon_number 2; oId TCONS_00004664; class_code u; tss_id TSS1928;
chr1	Cufflinks	exon	83783434	83783543	.	+	.	gene_id LCAG_000644; transcript_id LCAT_00004980; exon_number 3; oId TCONS_00004664; class_code u; tss_id TSS1928;
chr1	Cufflinks	exon	83787160	83787227	.	+	.	gene_id LCAG_000644; transcript_id LCAT_00004980; exon_number 4; oId TCONS_00004664; class_code u; tss_id TSS1928;
chr1	Cufflinks	exon	83787694	83788534	.	+	.	gene_id LCAG_000644; transcript_id LCAT_00004980; exon_number 5; oId TCONS_00004664; class_code u; tss_id TSS1928;
chr1	Cufflinks	exon	83786852	83787227	.	+	.	gene_id LCAG_000644; transcript_id LCAT_00004981; exon_number 1; oId TCONS_00004665; class_code u; tss_id TSS1929;
chr1	Cufflinks	exon	83787694	83788534	.	+	.	gene_id LCAG_000644; transcript_id LCAT_00004981; exon_number 2; oId TCONS_00004665; class_code u; tss_id TSS1929;
chr1	Cufflinks	exon	83786957	83788347	.	+	.	gene_id LCAG_000644; transcript_id LCAT_00004982; exon_number 1; oId TCONS_00004666; class_code u; tss_id TSS1930;
chr1	Cufflinks	exon	83839988	83840473	.	+	.	gene_id LCAG_000645; transcript_id LCAT_00004983; exon_number 1; oId TCONS_00004667; class_code u; tss_id TSS1931;
chr1	Cufflinks	exon	83841795	83841953	.	+	.	gene_id LCAG_000645; transcript_id LCAT_00004983; exon_number 2; oId TCONS_00004667; class_code u; tss_id TSS1931;
chr1	Cufflinks	exon	83891448	83895293	.	+	.	gene_id LCAG_000645; transcript_id LCAT_00004983; exon_number 3; oId TCONS_00004667; class_code u; tss_id TSS1931;
chr1	Cufflinks	exon	83889170	83889292	.	+	.	gene_id LCAG_000645; transcript_id LCAT_00004984; exon_number 1; oId TCONS_00004668; class_code u; tss_id TSS1932;
chr1	Cufflinks	exon	83891448	83895293	.	+	.	gene_id LCAG_000645; transcript_id LCAT_00004984; exon_number 2; oId TCONS_00004668; class_code u; tss_id TSS1932;
chr1	Cufflinks	exon	84474526	84474730	.	+	.	gene_id LCAG_000649; transcript_id LCAT_00004992; exon_number 1; oId TCONS_00004675; class_code u; tss_id TSS1939;
chr1	Cufflinks	exon	84474827	84475675	.	+	.	gene_id LCAG_000649; transcript_id LCAT_00004992; exon_number 2; oId TCONS_00004675; class_code u; tss_id TSS1939;
chr1	Cufflinks	exon	84474586	84474730	.	+	.	gene_id LCAG_000649; transcript_id LCAT_00004993; exon_number 1; oId TCONS_00004676; class_code u; tss_id TSS1939;
chr1	Cufflinks	exon	84474830	84475675	.	+	.	gene_id LCAG_000649; transcript_id LCAT_00004993; exon_number 2; oId TCONS_00004676; class_code u; tss_id TSS1939;
chr1	Cufflinks	exon	84529941	84533088	.	+	.	gene_id LCAG_000650; transcript_id LCAT_00004997; exon_number 1; oId TCONS_00004680; class_code u; tss_id TSS1941;
chr1	Cufflinks	exon	87892233	87895204	.	+	.	gene_id LCAG_000674; transcript_id LCAT_00005062; exon_number 1; oId TCONS_00004736; class_code u; tss_id TSS1993;
chr1	Cufflinks	exon	87906162	87906176	.	+	.	gene_id LCAG_000674; transcript_id LCAT_00005062; exon_number 2; oId TCONS_00004736; class_code u; tss_id TSS1993;
chr1	Cufflinks	exon	87894695	87896220	.	+	.	gene_id LCAG_000674; transcript_id LCAT_00005063; exon_number 1; oId TCONS_00004737; class_code u; tss_id TSS1994;
chr1	Cufflinks	exon	87975078	87984336	.	+	.	gene_id LCAG_000675; transcript_id LCAT_00005064; exon_number 1; oId TCONS_00004738; class_code u; tss_id TSS1995;
chr1	Cufflinks	exon	88042037	88042301	.	+	.	gene_id LCAG_000676; transcript_id LCAT_00005067; exon_number 1; oId TCONS_00004741; class_code u; tss_id TSS1997;
chr1	Cufflinks	exon	88079867	88079932	.	+	.	gene_id LCAG_000676; transcript_id LCAT_00005067; exon_number 2; oId TCONS_00004741; class_code u; tss_id TSS1997;
chr1	Cufflinks	exon	88501691	88501712	.	+	.	gene_id LCAG_000678; transcript_id LCAT_00005070; exon_number 1; oId TCONS_00004742; class_code u; tss_id TSS2000;
chr1	Cufflinks	exon	88516415	88516490	.	+	.	gene_id LCAG_000678; transcript_id LCAT_00005070; exon_number 2; oId TCONS_00004742; class_code u; tss_id TSS2000;
chr1	Cufflinks	exon	88532185	88532693	.	+	.	gene_id LCAG_000678; transcript_id LCAT_00005070; exon_number 3; oId TCONS_00004742; class_code u; tss_id TSS2000;
chr1	Cufflinks	exon	90580728	90580951	.	+	.	gene_id LCAG_000690; transcript_id LCAT_00005150; exon_number 1; oId TCONS_00004818; class_code u; tss_id TSS2036;
chr1	Cufflinks	exon	90583406	90583628	.	+	.	gene_id LCAG_000690; transcript_id LCAT_00005150; exon_number 2; oId TCONS_00004818; class_code u; tss_id TSS2036;
chr1	Cufflinks	exon	90810931	90811194	.	+	.	gene_id LCAG_000692; transcript_id LCAT_00005156; exon_number 1; oId TCONS_00004824; class_code u; tss_id TSS2041;
chr1	Cufflinks	exon	90826400	90826552	.	+	.	gene_id LCAG_000692; transcript_id LCAT_00005156; exon_number 2; oId TCONS_00004824; class_code u; tss_id TSS2041;
chr1	Cufflinks	exon	90827118	90835292	.	+	.	gene_id LCAG_000692; transcript_id LCAT_00005156; exon_number 3; oId TCONS_00004824; class_code u; tss_id TSS2041;
chr1	Cufflinks	exon	90810931	90811194	.	+	.	gene_id LCAG_000692; transcript_id LCAT_00005155; exon_number 1; oId TCONS_00004823; class_code u; tss_id TSS2041;
chr1	Cufflinks	exon	90826400	90826552	.	+	.	gene_id LCAG_000692; transcript_id LCAT_00005155; exon_number 2; oId TCONS_00004823; class_code u; tss_id TSS2041;
chr1	Cufflinks	exon	90827118	90827288	.	+	.	gene_id LCAG_000692; transcript_id LCAT_00005155; exon_number 3; oId TCONS_00004823; class_code u; tss_id TSS2041;
chr1	Cufflinks	exon	90827572	90835292	.	+	.	gene_id LCAG_000692; transcript_id LCAT_00005155; exon_number 4; oId TCONS_00004823; class_code u; tss_id TSS2041;
chr1	Cufflinks	exon	95014568	95016884	.	+	.	gene_id LCAG_000719; transcript_id LCAT_00005310; exon_number 1; oId TCONS_00004969; class_code u; tss_id TSS2107;
chr1	Cufflinks	exon	95014593	95014769	.	+	.	gene_id LCAG_000719; transcript_id LCAT_00005311; exon_number 1; oId TCONS_00004970; class_code u; tss_id TSS2107;
chr1	Cufflinks	exon	95019554	95020303	.	+	.	gene_id LCAG_000719; transcript_id LCAT_00005311; exon_number 2; oId TCONS_00004970; class_code u; tss_id TSS2107;
chr1	Cufflinks	exon	95017203	95018440	.	+	.	gene_id LCAG_000719; transcript_id LCAT_00005312; exon_number 1; oId TCONS_00004971; class_code u; tss_id TSS2108;
chr1	Cufflinks	exon	95017203	95018218	.	+	.	gene_id LCAG_000719; transcript_id LCAT_00005313; exon_number 1; oId TCONS_00004972; class_code u; tss_id TSS2108;
chr1	Cufflinks	exon	95019554	95020303	.	+	.	gene_id LCAG_000719; transcript_id LCAT_00005313; exon_number 2; oId TCONS_00004972; class_code u; tss_id TSS2108;
chr1	Cufflinks	exon	95018545	95020059	.	+	.	gene_id LCAG_000719; transcript_id LCAT_00005314; exon_number 1; oId TCONS_00004973; class_code u; tss_id TSS2109;
chr1	Cufflinks	exon	96536485	96536527	.	+	.	gene_id LCAG_000727; transcript_id LCAT_00005376; exon_number 1; oId TCONS_00005026; class_code u; tss_id TSS2140;
chr1	Cufflinks	exon	96541786	96542233	.	+	.	gene_id LCAG_000727; transcript_id LCAT_00005376; exon_number 2; oId TCONS_00005026; class_code u; tss_id TSS2140;
chr1	Cufflinks	exon	96536485	96536527	.	+	.	gene_id LCAG_000727; transcript_id LCAT_00005377; exon_number 1; oId TCONS_00005027; class_code u; tss_id TSS2140;
chr1	Cufflinks	exon	96541786	96541924	.	+	.	gene_id LCAG_000727; transcript_id LCAT_00005377; exon_number 2; oId TCONS_00005027; class_code u; tss_id TSS2140;
chr1	Cufflinks	exon	96544125	96544204	.	+	.	gene_id LCAG_000727; transcript_id LCAT_00005377; exon_number 3; oId TCONS_00005027; class_code u; tss_id TSS2140;
chr1	Cufflinks	exon	96544295	96544406	.	+	.	gene_id LCAG_000727; transcript_id LCAT_00005377; exon_number 4; oId TCONS_00005027; class_code u; tss_id TSS2140;
chr1	Cufflinks	exon	96566922	96567061	.	+	.	gene_id LCAG_000728; transcript_id LCAT_00005378; exon_number 1; oId TCONS_00005028; class_code u; tss_id TSS2141;
chr1	Cufflinks	exon	96574037	96577114	.	+	.	gene_id LCAG_000728; transcript_id LCAT_00005378; exon_number 2; oId TCONS_00005028; class_code u; tss_id TSS2141;
chr1	Cufflinks	exon	96571828	96572000	.	+	.	gene_id LCAG_000728; transcript_id LCAT_00005379; exon_number 1; oId TCONS_00005029; class_code u; tss_id TSS2142;
chr1	Cufflinks	exon	96574037	96577114	.	+	.	gene_id LCAG_000728; transcript_id LCAT_00005379; exon_number 2; oId TCONS_00005029; class_code u; tss_id TSS2142;
chr1	Cufflinks	exon	98858705	98858789	.	+	.	gene_id LCAG_000736; transcript_id LCAT_00005401; exon_number 1; oId TCONS_00005048; class_code u; tss_id TSS2155;
chr1	Cufflinks	exon	98859219	98861419	.	+	.	gene_id LCAG_000736; transcript_id LCAT_00005401; exon_number 2; oId TCONS_00005048; class_code u; tss_id TSS2155;
chr1	Cufflinks	exon	106207432	106207505	.	+	.	gene_id LCAG_000765; transcript_id LCAT_00005654; exon_number 1; oId TCONS_00005285; class_code u; tss_id TSS2224;
chr1	Cufflinks	exon	106210370	106210589	.	+	.	gene_id LCAG_000765; transcript_id LCAT_00005654; exon_number 2; oId TCONS_00005285; class_code u; tss_id TSS2224;
chr1	Cufflinks	exon	106234134	106234334	.	+	.	gene_id LCAG_000765; transcript_id LCAT_00005654; exon_number 3; oId TCONS_00005285; class_code u; tss_id TSS2224;
chr1	Cufflinks	exon	106232016	106234339	.	+	.	gene_id LCAG_000765; transcript_id LCAT_00005655; exon_number 1; oId TCONS_00005286; class_code u; tss_id TSS2225;
chr1	Cufflinks	exon	106234471	106237148	.	+	.	gene_id LCAG_000765; transcript_id LCAT_00005655; exon_number 2; oId TCONS_00005286; class_code u; tss_id TSS2225;
chr1	Cufflinks	exon	109206832	109208204	.	+	.	gene_id LCAG_000774; transcript_id LCAT_00005704; exon_number 1; oId TCONS_00005333; class_code u; tss_id TSS2247;
chr1	Cufflinks	exon	110490263	110490758	.	+	.	gene_id LCAG_000797; transcript_id LCAT_00005906; exon_number 1; oId TCONS_00005522; class_code u; tss_id TSS2306;
chr1	Cufflinks	exon	110496131	110496154	.	+	.	gene_id LCAG_000797; transcript_id LCAT_00005906; exon_number 2; oId TCONS_00005522; class_code u; tss_id TSS2306;
chr1	Cufflinks	exon	110678049	110678475	.	+	.	gene_id LCAG_000800; transcript_id LCAT_00005951; exon_number 1; oId TCONS_00005567; class_code u; tss_id TSS2318;
chr1	Cufflinks	exon	110679626	110679733	.	+	.	gene_id LCAG_000800; transcript_id LCAT_00005951; exon_number 2; oId TCONS_00005567; class_code u; tss_id TSS2318;
chr1	Cufflinks	exon	110680405	110681717	.	+	.	gene_id LCAG_000800; transcript_id LCAT_00005951; exon_number 3; oId TCONS_00005567; class_code u; tss_id TSS2318;
chr1	Cufflinks	exon	110678070	110678733	.	+	.	gene_id LCAG_000800; transcript_id LCAT_00005952; exon_number 1; oId TCONS_00005568; class_code u; tss_id TSS2318;
chr1	Cufflinks	exon	110678845	110679733	.	+	.	gene_id LCAG_000800; transcript_id LCAT_00005953; exon_number 1; oId TCONS_00005569; class_code u; tss_id TSS2319;
chr1	Cufflinks	exon	110680405	110681717	.	+	.	gene_id LCAG_000800; transcript_id LCAT_00005953; exon_number 2; oId TCONS_00005569; class_code u; tss_id TSS2319;
chr1	Cufflinks	exon	110891907	110896445	.	+	.	gene_id LCAG_000803; transcript_id LCAT_00005981; exon_number 1; oId TCONS_00005597; class_code u; tss_id TSS2328;
chr1	Cufflinks	exon	111234403	111235594	.	+	.	gene_id LCAG_000809; transcript_id LCAT_00006010; exon_number 1; oId TCONS_00005626; class_code u; tss_id TSS2341;
chr1	Cufflinks	exon	111234403	111235380	.	+	.	gene_id LCAG_000809; transcript_id LCAT_00006011; exon_number 1; oId TCONS_00005627; class_code u; tss_id TSS2341;
chr1	Cufflinks	exon	111237018	111237196	.	+	.	gene_id LCAG_000809; transcript_id LCAT_00006011; exon_number 2; oId TCONS_00005627; class_code u; tss_id TSS2341;
chr1	Cufflinks	exon	111264147	111271141	.	+	.	gene_id LCAG_000809; transcript_id LCAT_00006011; exon_number 3; oId TCONS_00005627; class_code u; tss_id TSS2341;
chr1	Cufflinks	exon	111262646	111271141	.	+	.	gene_id LCAG_000809; transcript_id LCAT_00006012; exon_number 1; oId TCONS_00005628; class_code u; tss_id TSS2342;
chr1	Cufflinks	exon	113305092	113305368	.	+	.	gene_id LCAG_000826; transcript_id LCAT_00006169; exon_number 1; oId TCONS_00005775; class_code u; tss_id TSS2407;
chr1	Cufflinks	exon	113340214	113340606	.	+	.	gene_id LCAG_000826; transcript_id LCAT_00006169; exon_number 2; oId TCONS_00005775; class_code u; tss_id TSS2407;
chr1	Cufflinks	exon	113340079	113340137	.	+	.	gene_id LCAG_000826; transcript_id LCAT_00006170; exon_number 1; oId TCONS_00005776; class_code u; tss_id TSS2408;
chr1	Cufflinks	exon	113340214	113340606	.	+	.	gene_id LCAG_000826; transcript_id LCAT_00006170; exon_number 2; oId TCONS_00005776; class_code u; tss_id TSS2408;
chr1	Cufflinks	exon	116048022	116048381	.	+	.	gene_id LCAG_000846; transcript_id LCAT_00006282; exon_number 1; oId TCONS_00005880; class_code u; tss_id TSS2447;
chr1	Cufflinks	exon	116083752	116083806	.	+	.	gene_id LCAG_000846; transcript_id LCAT_00006282; exon_number 2; oId TCONS_00005880; class_code u; tss_id TSS2447;
chr1	Cufflinks	exon	116084018	116084323	.	+	.	gene_id LCAG_000846; transcript_id LCAT_00006282; exon_number 3; oId TCONS_00005880; class_code u; tss_id TSS2447;
chr1	Cufflinks	exon	116085633	116085770	.	+	.	gene_id LCAG_000846; transcript_id LCAT_00006282; exon_number 4; oId TCONS_00005880; class_code u; tss_id TSS2447;
chr1	Cufflinks	exon	116098184	116099370	.	+	.	gene_id LCAG_000846; transcript_id LCAT_00006282; exon_number 5; oId TCONS_00005880; class_code u; tss_id TSS2447;
chr1	Cufflinks	exon	116063410	116087141	.	+	.	gene_id LCAG_000846; transcript_id LCAT_00006283; exon_number 1; oId TCONS_00005881; class_code u; tss_id TSS2448;
chr1	Cufflinks	exon	116081782	116082473	.	+	.	gene_id LCAG_000846; transcript_id LCAT_00006284; exon_number 1; oId TCONS_00005882; class_code u; tss_id TSS2449;
chr1	Cufflinks	exon	116083752	116084323	.	+	.	gene_id LCAG_000846; transcript_id LCAT_00006284; exon_number 2; oId TCONS_00005882; class_code u; tss_id TSS2449;
chr1	Cufflinks	exon	116085633	116085770	.	+	.	gene_id LCAG_000846; transcript_id LCAT_00006284; exon_number 3; oId TCONS_00005882; class_code u; tss_id TSS2449;
chr1	Cufflinks	exon	116098184	116099370	.	+	.	gene_id LCAG_000846; transcript_id LCAT_00006284; exon_number 4; oId TCONS_00005882; class_code u; tss_id TSS2449;
chr1	Cufflinks	exon	116082072	116082473	.	+	.	gene_id LCAG_000846; transcript_id LCAT_00006285; exon_number 1; oId TCONS_00005883; class_code u; tss_id TSS2450;
chr1	Cufflinks	exon	116083752	116083806	.	+	.	gene_id LCAG_000846; transcript_id LCAT_00006285; exon_number 2; oId TCONS_00005883; class_code u; tss_id TSS2450;
chr1	Cufflinks	exon	116084018	116084323	.	+	.	gene_id LCAG_000846; transcript_id LCAT_00006285; exon_number 3; oId TCONS_00005883; class_code u; tss_id TSS2450;
chr1	Cufflinks	exon	116090932	116091036	.	+	.	gene_id LCAG_000846; transcript_id LCAT_00006285; exon_number 4; oId TCONS_00005883; class_code u; tss_id TSS2450;
chr1	Cufflinks	exon	116962461	116963709	.	+	.	gene_id LCAG_000855; transcript_id LCAT_00006387; exon_number 1; oId TCONS_00005980; class_code u; tss_id TSS2468;
chr1	Cufflinks	exon	116964111	116966077	.	+	.	gene_id LCAG_000855; transcript_id LCAT_00006387; exon_number 2; oId TCONS_00005980; class_code u; tss_id TSS2468;
chr1	Cufflinks	exon	116962461	116966077	.	+	.	gene_id LCAG_000855; transcript_id LCAT_00006386; exon_number 1; oId TCONS_00005979; class_code u; tss_id TSS2468;
chr1	Cufflinks	exon	116962678	116963709	.	+	.	gene_id LCAG_000855; transcript_id LCAT_00006388; exon_number 1; oId TCONS_00005981; class_code u; tss_id TSS2469;
chr1	Cufflinks	exon	116964115	116966077	.	+	.	gene_id LCAG_000855; transcript_id LCAT_00006388; exon_number 2; oId TCONS_00005981; class_code u; tss_id TSS2469;
chr1	Cufflinks	exon	117405135	117405573	.	+	.	gene_id LCAG_000861; transcript_id LCAT_00006400; exon_number 1; oId TCONS_00005992; class_code u; tss_id TSS2477;
chr1	Cufflinks	exon	117411486	117411812	.	+	.	gene_id LCAG_000861; transcript_id LCAT_00006400; exon_number 2; oId TCONS_00005992; class_code u; tss_id TSS2477;
chr1	Cufflinks	exon	117421855	117423424	.	+	.	gene_id LCAG_000861; transcript_id LCAT_00006400; exon_number 3; oId TCONS_00005992; class_code u; tss_id TSS2477;
chr1	Cufflinks	exon	117405135	117405573	.	+	.	gene_id LCAG_000861; transcript_id LCAT_00006399; exon_number 1; oId TCONS_00005991; class_code u; tss_id TSS2477;
chr1	Cufflinks	exon	117421855	117423424	.	+	.	gene_id LCAG_000861; transcript_id LCAT_00006399; exon_number 2; oId TCONS_00005991; class_code u; tss_id TSS2477;
chr1	Cufflinks	exon	117405135	117405573	.	+	.	gene_id LCAG_000861; transcript_id LCAT_00006401; exon_number 1; oId TCONS_00005993; class_code u; tss_id TSS2477;
chr1	Cufflinks	exon	117421855	117422698	.	+	.	gene_id LCAG_000861; transcript_id LCAT_00006401; exon_number 2; oId TCONS_00005993; class_code u; tss_id TSS2477;
chr1	Cufflinks	exon	117425173	117425289	.	+	.	gene_id LCAG_000861; transcript_id LCAT_00006401; exon_number 3; oId TCONS_00005993; class_code u; tss_id TSS2477;
chr1	Cufflinks	exon	117427895	117428706	.	+	.	gene_id LCAG_000861; transcript_id LCAT_00006401; exon_number 4; oId TCONS_00005993; class_code u; tss_id TSS2477;
chr1	Cufflinks	exon	117424820	117425083	.	+	.	gene_id LCAG_000861; transcript_id LCAT_00006402; exon_number 1; oId TCONS_00005994; class_code u; tss_id TSS2478;
chr1	Cufflinks	exon	117425173	117425289	.	+	.	gene_id LCAG_000861; transcript_id LCAT_00006402; exon_number 2; oId TCONS_00005994; class_code u; tss_id TSS2478;
chr1	Cufflinks	exon	117427895	117428706	.	+	.	gene_id LCAG_000861; transcript_id LCAT_00006402; exon_number 3; oId TCONS_00005994; class_code u; tss_id TSS2478;
chr1	Cufflinks	exon	118221268	118221503	.	+	.	gene_id LCAG_000869; transcript_id LCAT_00006451; exon_number 1; oId TCONS_00006042; class_code u; tss_id TSS2497;
chr1	Cufflinks	exon	118221778	118222168	.	+	.	gene_id LCAG_000869; transcript_id LCAT_00006451; exon_number 2; oId TCONS_00006042; class_code u; tss_id TSS2497;
chr1	Cufflinks	exon	118336504	118339162	.	+	.	gene_id LCAG_000870; transcript_id LCAT_00006455; exon_number 1; oId TCONS_00006046; class_code u; tss_id TSS2501;
chr1	Cufflinks	exon	119144640	119144741	.	+	.	gene_id LCAG_000873; transcript_id LCAT_00006467; exon_number 1; oId TCONS_00006058; class_code u; tss_id TSS2505;
chr1	Cufflinks	exon	119144840	119144902	.	+	.	gene_id LCAG_000873; transcript_id LCAT_00006467; exon_number 2; oId TCONS_00006058; class_code u; tss_id TSS2505;
chr1	Cufflinks	exon	119148292	119149204	.	+	.	gene_id LCAG_000873; transcript_id LCAT_00006467; exon_number 3; oId TCONS_00006058; class_code u; tss_id TSS2505;
chr1	Cufflinks	exon	119401686	119401758	.	+	.	gene_id LCAG_000875; transcript_id LCAT_00006470; exon_number 1; oId TCONS_00006059; class_code u; tss_id TSS2508;
chr1	Cufflinks	exon	119402084	119402775	.	+	.	gene_id LCAG_000875; transcript_id LCAT_00006470; exon_number 2; oId TCONS_00006059; class_code u; tss_id TSS2508;
chr1	Cufflinks	exon	119547949	119549600	.	+	.	gene_id LCAG_000876; transcript_id LCAT_00006473; exon_number 1; oId TCONS_00006062; class_code u; tss_id TSS2509;
chr1	Cufflinks	exon	119550033	119565140	.	+	.	gene_id LCAG_000876; transcript_id LCAT_00006473; exon_number 2; oId TCONS_00006062; class_code u; tss_id TSS2509;
chr1	Cufflinks	exon	119547949	119549931	.	+	.	gene_id LCAG_000876; transcript_id LCAT_00006475; exon_number 1; oId TCONS_00006064; class_code u; tss_id TSS2509;
chr1	Cufflinks	exon	119550037	119565140	.	+	.	gene_id LCAG_000876; transcript_id LCAT_00006475; exon_number 2; oId TCONS_00006064; class_code u; tss_id TSS2509;
chr1	Cufflinks	exon	119547949	119549600	.	+	.	gene_id LCAG_000876; transcript_id LCAT_00006474; exon_number 1; oId TCONS_00006063; class_code u; tss_id TSS2509;
chr1	Cufflinks	exon	119549813	119565140	.	+	.	gene_id LCAG_000876; transcript_id LCAT_00006474; exon_number 2; oId TCONS_00006063; class_code u; tss_id TSS2509;
chr1	Cufflinks	exon	119547949	119549812	.	+	.	gene_id LCAG_000876; transcript_id LCAT_00006472; exon_number 1; oId TCONS_00006061; class_code u; tss_id TSS2509;
chr1	Cufflinks	exon	119550037	119565140	.	+	.	gene_id LCAG_000876; transcript_id LCAT_00006472; exon_number 2; oId TCONS_00006061; class_code u; tss_id TSS2509;
chr1	Cufflinks	exon	119547949	119549812	.	+	.	gene_id LCAG_000876; transcript_id LCAT_00006471; exon_number 1; oId TCONS_00006060; class_code u; tss_id TSS2509;
chr1	Cufflinks	exon	119550033	119565140	.	+	.	gene_id LCAG_000876; transcript_id LCAT_00006471; exon_number 2; oId TCONS_00006060; class_code u; tss_id TSS2509;
chr1	Cufflinks	exon	143283138	143284495	.	+	.	gene_id LCAG_000898; transcript_id LCAT_00006577; exon_number 1; oId TCONS_00006154; class_code u; tss_id TSS2571;
chr1	Cufflinks	exon	147570735	147571526	.	+	.	gene_id LCAG_000936; transcript_id LCAT_00007081; exon_number 1; oId TCONS_00006629; class_code u; tss_id TSS2701;
chr1	Cufflinks	exon	150456912	150458592	.	+	.	gene_id LCAG_000971; transcript_id LCAT_00007444; exon_number 1; oId TCONS_00006971; class_code u; tss_id TSS2815;
chr1	Cufflinks	exon	153895721	153896782	.	+	.	gene_id LCAG_001034; transcript_id LCAT_00008023; exon_number 1; oId TCONS_00007518; class_code u; tss_id TSS2991;
chr1	Cufflinks	exon	157244830	157249423	.	+	.	gene_id LCAG_001082; transcript_id LCAT_00008621; exon_number 1; oId TCONS_00008093; class_code u; tss_id TSS3139;
chr1	Cufflinks	exon	157381475	157383118	.	+	.	gene_id LCAG_001083; transcript_id LCAT_00008628; exon_number 1; oId TCONS_00008100; class_code u; tss_id TSS3142;
chr1	Cufflinks	exon	157382584	157382732	.	+	.	gene_id LCAG_001083; transcript_id LCAT_00008629; exon_number 1; oId TCONS_00008101; class_code u; tss_id TSS3143;
chr1	Cufflinks	exon	157384283	157384470	.	+	.	gene_id LCAG_001083; transcript_id LCAT_00008629; exon_number 2; oId TCONS_00008101; class_code u; tss_id TSS3143;
chr1	Cufflinks	exon	157383297	157384570	.	+	.	gene_id LCAG_001083; transcript_id LCAT_00008630; exon_number 1; oId TCONS_00008102; class_code u; tss_id TSS3144;
chr1	Cufflinks	exon	157386533	157386619	.	+	.	gene_id LCAG_001084; transcript_id LCAT_00008631; exon_number 1; oId TCONS_00008103; class_code u; tss_id TSS3145;
chr1	Cufflinks	exon	157386907	157389211	.	+	.	gene_id LCAG_001084; transcript_id LCAT_00008631; exon_number 2; oId TCONS_00008103; class_code u; tss_id TSS3145;
chr1	Cufflinks	exon	160733596	160733775	.	+	.	gene_id LCAG_001125; transcript_id LCAT_00008901; exon_number 1; oId TCONS_00008357; class_code u; tss_id TSS3250;
chr1	Cufflinks	exon	160747649	160747878	.	+	.	gene_id LCAG_001125; transcript_id LCAT_00008901; exon_number 2; oId TCONS_00008357; class_code u; tss_id TSS3250;
chr1	Cufflinks	exon	160748124	160749122	.	+	.	gene_id LCAG_001125; transcript_id LCAT_00008901; exon_number 3; oId TCONS_00008357; class_code u; tss_id TSS3250;
chr1	Cufflinks	exon	161061516	161062100	.	+	.	gene_id LCAG_001131; transcript_id LCAT_00008939; exon_number 1; oId TCONS_00008392; class_code u; tss_id TSS3261;
chr1	Cufflinks	exon	163615597	163616443	.	+	.	gene_id LCAG_001157; transcript_id LCAT_00009190; exon_number 1; oId TCONS_00008628; class_code u; tss_id TSS3361;
chr1	Cufflinks	exon	163615597	163615853	.	+	.	gene_id LCAG_001157; transcript_id LCAT_00009191; exon_number 1; oId TCONS_00008629; class_code u; tss_id TSS3361;
chr1	Cufflinks	exon	163624213	163624365	.	+	.	gene_id LCAG_001157; transcript_id LCAT_00009191; exon_number 2; oId TCONS_00008629; class_code u; tss_id TSS3361;
chr1	Cufflinks	exon	163647016	163647944	.	+	.	gene_id LCAG_001157; transcript_id LCAT_00009191; exon_number 3; oId TCONS_00008629; class_code u; tss_id TSS3361;
chr1	Cufflinks	exon	163615597	163615853	.	+	.	gene_id LCAG_001157; transcript_id LCAT_00009193; exon_number 1; oId TCONS_00008631; class_code u; tss_id TSS3361;
chr1	Cufflinks	exon	163624213	163624365	.	+	.	gene_id LCAG_001157; transcript_id LCAT_00009193; exon_number 2; oId TCONS_00008631; class_code u; tss_id TSS3361;
chr1	Cufflinks	exon	163656634	163656951	.	+	.	gene_id LCAG_001157; transcript_id LCAT_00009193; exon_number 3; oId TCONS_00008631; class_code u; tss_id TSS3361;
chr1	Cufflinks	exon	163615597	163615853	.	+	.	gene_id LCAG_001157; transcript_id LCAT_00009192; exon_number 1; oId TCONS_00008630; class_code u; tss_id TSS3361;
chr1	Cufflinks	exon	163624213	163624365	.	+	.	gene_id LCAG_001157; transcript_id LCAT_00009192; exon_number 2; oId TCONS_00008630; class_code u; tss_id TSS3361;
chr1	Cufflinks	exon	163647016	163647191	.	+	.	gene_id LCAG_001157; transcript_id LCAT_00009192; exon_number 3; oId TCONS_00008630; class_code u; tss_id TSS3361;
chr1	Cufflinks	exon	163656634	163656951	.	+	.	gene_id LCAG_001157; transcript_id LCAT_00009192; exon_number 4; oId TCONS_00008630; class_code u; tss_id TSS3361;
chr1	Cufflinks	exon	163623801	163623956	.	+	.	gene_id LCAG_001157; transcript_id LCAT_00009194; exon_number 1; oId TCONS_00008632; class_code u; tss_id TSS3362;
chr1	Cufflinks	exon	163624213	163624365	.	+	.	gene_id LCAG_001157; transcript_id LCAT_00009194; exon_number 2; oId TCONS_00008632; class_code u; tss_id TSS3362;
chr1	Cufflinks	exon	163647016	163647944	.	+	.	gene_id LCAG_001157; transcript_id LCAT_00009194; exon_number 3; oId TCONS_00008632; class_code u; tss_id TSS3362;
chr1	Cufflinks	exon	163792858	163794976	.	+	.	gene_id LCAG_001157; transcript_id LCAT_00009196; exon_number 1; oId TCONS_00008634; class_code u; tss_id TSS3363;
chr1	Cufflinks	exon	175777800	175777988	.	+	.	gene_id LCAG_001237; transcript_id LCAT_00009706; exon_number 1; oId TCONS_00009090; class_code u; tss_id TSS3611;
chr1	Cufflinks	exon	175779038	175779618	.	+	.	gene_id LCAG_001237; transcript_id LCAT_00009706; exon_number 2; oId TCONS_00009090; class_code u; tss_id TSS3611;
chr1	Cufflinks	exon	178540791	178541580	.	+	.	gene_id LCAG_001245; transcript_id LCAT_00009746; exon_number 1; oId TCONS_00009127; class_code u; tss_id TSS3633;
chr1	Cufflinks	exon	181990874	181992459	.	+	.	gene_id LCAG_001266; transcript_id LCAT_00009881; exon_number 1; oId TCONS_00009249; class_code u; tss_id TSS3696;
chr1	Cufflinks	exon	181997225	181998935	.	+	.	gene_id LCAG_001266; transcript_id LCAT_00009883; exon_number 1; oId TCONS_00009251; class_code u; tss_id TSS3698;
chr1	Cufflinks	exon	182084384	182084487	.	+	.	gene_id LCAG_001267; transcript_id LCAT_00009886; exon_number 1; oId TCONS_00009254; class_code u; tss_id TSS3701;
chr1	Cufflinks	exon	182086646	182087868	.	+	.	gene_id LCAG_001267; transcript_id LCAT_00009886; exon_number 2; oId TCONS_00009254; class_code u; tss_id TSS3701;
chr1	Cufflinks	exon	182293850	182295212	.	+	.	gene_id LCAG_001268; transcript_id LCAT_00009889; exon_number 1; oId TCONS_00009257; class_code u; tss_id TSS3703;
chr1	Cufflinks	exon	184641667	184642727	.	+	.	gene_id LCAG_001284; transcript_id LCAT_00010003; exon_number 1; oId TCONS_00009355; class_code u; tss_id TSS3765;
chr1	Cufflinks	exon	185388244	185390052	.	+	.	gene_id LCAG_001291; transcript_id LCAT_00010028; exon_number 1; oId TCONS_00009378; class_code u; tss_id TSS3778;
chr1	Cufflinks	exon	185407246	185407340	.	+	.	gene_id LCAG_001292; transcript_id LCAT_00010030; exon_number 1; oId TCONS_00009380; class_code u; tss_id TSS3779;
chr1	Cufflinks	exon	185471957	185472151	.	+	.	gene_id LCAG_001292; transcript_id LCAT_00010030; exon_number 2; oId TCONS_00009380; class_code u; tss_id TSS3779;
chr1	Cufflinks	exon	185499776	185499989	.	+	.	gene_id LCAG_001292; transcript_id LCAT_00010030; exon_number 3; oId TCONS_00009380; class_code u; tss_id TSS3779;
chr1	Cufflinks	exon	186463597	186463691	.	+	.	gene_id LCAG_001297; transcript_id LCAT_00010085; exon_number 1; oId TCONS_00009434; class_code u; tss_id TSS3799;
chr1	Cufflinks	exon	186488908	186491430	.	+	.	gene_id LCAG_001297; transcript_id LCAT_00010085; exon_number 2; oId TCONS_00009434; class_code u; tss_id TSS3799;
chr1	Cufflinks	exon	186485569	186491433	.	+	.	gene_id LCAG_001297; transcript_id LCAT_00010086; exon_number 1; oId TCONS_00009435; class_code u; tss_id TSS3800;
chr1	Cufflinks	exon	186537493	186537587	.	+	.	gene_id LCAG_001298; transcript_id LCAT_00010088; exon_number 1; oId TCONS_00009437; class_code u; tss_id TSS3802;
chr1	Cufflinks	exon	186539774	186543727	.	+	.	gene_id LCAG_001298; transcript_id LCAT_00010088; exon_number 2; oId TCONS_00009437; class_code u; tss_id TSS3802;
chr1	Cufflinks	exon	186718880	186719051	.	+	.	gene_id LCAG_001300; transcript_id LCAT_00010090; exon_number 1; oId TCONS_00009438; class_code u; tss_id TSS3804;
chr1	Cufflinks	exon	186730930	186731566	.	+	.	gene_id LCAG_001300; transcript_id LCAT_00010090; exon_number 2; oId TCONS_00009438; class_code u; tss_id TSS3804;
chr1	Cufflinks	exon	186730510	186731749	.	+	.	gene_id LCAG_001300; transcript_id LCAT_00010091; exon_number 1; oId TCONS_00009439; class_code u; tss_id TSS3805;
chr1	Cufflinks	exon	189714097	189716473	.	+	.	gene_id LCAG_001308; transcript_id LCAT_00010115; exon_number 1; oId TCONS_00009461; class_code u; tss_id TSS3821;
chr1	Cufflinks	exon	192711607	192711762	.	+	.	gene_id LCAG_001317; transcript_id LCAT_00010150; exon_number 1; oId TCONS_00009494; class_code u; tss_id TSS3839;
chr1	Cufflinks	exon	192727763	192727844	.	+	.	gene_id LCAG_001317; transcript_id LCAT_00010150; exon_number 2; oId TCONS_00009494; class_code u; tss_id TSS3839;
chr1	Cufflinks	exon	192754661	192755084	.	+	.	gene_id LCAG_001317; transcript_id LCAT_00010150; exon_number 3; oId TCONS_00009494; class_code u; tss_id TSS3839;
chr1	Cufflinks	exon	192711607	192711762	.	+	.	gene_id LCAG_001317; transcript_id LCAT_00010149; exon_number 1; oId TCONS_00009493; class_code u; tss_id TSS3839;
chr1	Cufflinks	exon	192724459	192724519	.	+	.	gene_id LCAG_001317; transcript_id LCAT_00010149; exon_number 2; oId TCONS_00009493; class_code u; tss_id TSS3839;
chr1	Cufflinks	exon	192727763	192727844	.	+	.	gene_id LCAG_001317; transcript_id LCAT_00010149; exon_number 3; oId TCONS_00009493; class_code u; tss_id TSS3839;
chr1	Cufflinks	exon	192754661	192755084	.	+	.	gene_id LCAG_001317; transcript_id LCAT_00010149; exon_number 4; oId TCONS_00009493; class_code u; tss_id TSS3839;
chr1	Cufflinks	exon	192711703	192711762	.	+	.	gene_id LCAG_001317; transcript_id LCAT_00010151; exon_number 1; oId TCONS_00009495; class_code u; tss_id TSS3839;
chr1	Cufflinks	exon	192727763	192727844	.	+	.	gene_id LCAG_001317; transcript_id LCAT_00010151; exon_number 2; oId TCONS_00009495; class_code u; tss_id TSS3839;
chr1	Cufflinks	exon	192757399	192757843	.	+	.	gene_id LCAG_001317; transcript_id LCAT_00010151; exon_number 3; oId TCONS_00009495; class_code u; tss_id TSS3839;
chr1	Cufflinks	exon	192711706	192711731	.	+	.	gene_id LCAG_001317; transcript_id LCAT_00010152; exon_number 1; oId TCONS_00009496; class_code u; tss_id TSS3839;
chr1	Cufflinks	exon	192727763	192727844	.	+	.	gene_id LCAG_001317; transcript_id LCAT_00010152; exon_number 2; oId TCONS_00009496; class_code u; tss_id TSS3839;
chr1	Cufflinks	exon	192757399	192757843	.	+	.	gene_id LCAG_001317; transcript_id LCAT_00010152; exon_number 3; oId TCONS_00009496; class_code u; tss_id TSS3839;
chr1	Cufflinks	exon	192727387	192728630	.	+	.	gene_id LCAG_001317; transcript_id LCAT_00010153; exon_number 1; oId TCONS_00009497; class_code u; tss_id TSS3840;
chr1	Cufflinks	exon	192727771	192727844	.	+	.	gene_id LCAG_001317; transcript_id LCAT_00010154; exon_number 1; oId TCONS_00009498; class_code u; tss_id TSS3841;
chr1	Cufflinks	exon	192754661	192754777	.	+	.	gene_id LCAG_001317; transcript_id LCAT_00010154; exon_number 2; oId TCONS_00009498; class_code u; tss_id TSS3841;
chr1	Cufflinks	exon	192757399	192757843	.	+	.	gene_id LCAG_001317; transcript_id LCAT_00010154; exon_number 3; oId TCONS_00009498; class_code u; tss_id TSS3841;
chr1	Cufflinks	exon	192827480	192830099	.	+	.	gene_id LCAG_001320; transcript_id LCAT_00010163; exon_number 1; oId TCONS_00009506; class_code u; tss_id TSS3845;
chr1	Cufflinks	exon	192833112	192833551	.	+	.	gene_id LCAG_001320; transcript_id LCAT_00010163; exon_number 2; oId TCONS_00009506; class_code u; tss_id TSS3845;
chr1	Cufflinks	exon	192879627	192879737	.	+	.	gene_id LCAG_001321; transcript_id LCAT_00010164; exon_number 1; oId TCONS_00009507; class_code u; tss_id TSS3846;
chr1	Cufflinks	exon	192880363	192884862	.	+	.	gene_id LCAG_001321; transcript_id LCAT_00010164; exon_number 2; oId TCONS_00009507; class_code u; tss_id TSS3846;
chr1	Cufflinks	exon	192880054	192884862	.	+	.	gene_id LCAG_001321; transcript_id LCAT_00010165; exon_number 1; oId TCONS_00009508; class_code u; tss_id TSS3847;
chr1	Cufflinks	exon	193426770	193426880	.	+	.	gene_id LCAG_001324; transcript_id LCAT_00010181; exon_number 1; oId TCONS_00009523; class_code u; tss_id TSS3858;
chr1	Cufflinks	exon	193430702	193435004	.	+	.	gene_id LCAG_001324; transcript_id LCAT_00010181; exon_number 2; oId TCONS_00009523; class_code u; tss_id TSS3858;
chr1	Cufflinks	exon	193430133	193435004	.	+	.	gene_id LCAG_001324; transcript_id LCAT_00010182; exon_number 1; oId TCONS_00009524; class_code u; tss_id TSS3859;
chr1	Cufflinks	exon	193441304	193441559	.	+	.	gene_id LCAG_001325; transcript_id LCAT_00010183; exon_number 1; oId TCONS_00009525; class_code u; tss_id TSS3860;
chr1	Cufflinks	exon	193515178	193515415	.	+	.	gene_id LCAG_001325; transcript_id LCAT_00010183; exon_number 2; oId TCONS_00009525; class_code u; tss_id TSS3860;
chr1	Cufflinks	exon	194503511	194503596	.	+	.	gene_id LCAG_001329; transcript_id LCAT_00010189; exon_number 1; oId TCONS_00009529; class_code u; tss_id TSS3864;
chr1	Cufflinks	exon	194519733	194519884	.	+	.	gene_id LCAG_001329; transcript_id LCAT_00010189; exon_number 2; oId TCONS_00009529; class_code u; tss_id TSS3864;
chr1	Cufflinks	exon	194561135	194561283	.	+	.	gene_id LCAG_001329; transcript_id LCAT_00010189; exon_number 3; oId TCONS_00009529; class_code u; tss_id TSS3864;
chr1	Cufflinks	exon	196150533	196150609	.	+	.	gene_id LCAG_001331; transcript_id LCAT_00010191; exon_number 1; oId TCONS_00009530; class_code u; tss_id TSS3866;
chr1	Cufflinks	exon	196151668	196151729	.	+	.	gene_id LCAG_001331; transcript_id LCAT_00010191; exon_number 2; oId TCONS_00009530; class_code u; tss_id TSS3866;
chr1	Cufflinks	exon	196153826	196153998	.	+	.	gene_id LCAG_001331; transcript_id LCAT_00010191; exon_number 3; oId TCONS_00009530; class_code u; tss_id TSS3866;
chr1	Cufflinks	exon	198006064	198006464	.	+	.	gene_id LCAG_001341; transcript_id LCAT_00010243; exon_number 1; oId TCONS_00009566; class_code u; tss_id TSS3904;
chr1	Cufflinks	exon	198120758	198121932	.	+	.	gene_id LCAG_001341; transcript_id LCAT_00010243; exon_number 2; oId TCONS_00009566; class_code u; tss_id TSS3904;
chr1	Cufflinks	exon	198006064	198006464	.	+	.	gene_id LCAG_001341; transcript_id LCAT_00010242; exon_number 1; oId TCONS_00009565; class_code u; tss_id TSS3904;
chr1	Cufflinks	exon	198010742	198010799	.	+	.	gene_id LCAG_001341; transcript_id LCAT_00010242; exon_number 2; oId TCONS_00009565; class_code u; tss_id TSS3904;
chr1	Cufflinks	exon	198120758	198121932	.	+	.	gene_id LCAG_001341; transcript_id LCAT_00010242; exon_number 3; oId TCONS_00009565; class_code u; tss_id TSS3904;
chr1	Cufflinks	exon	198120365	198121932	.	+	.	gene_id LCAG_001341; transcript_id LCAT_00010244; exon_number 1; oId TCONS_00009567; class_code u; tss_id TSS3905;
chr1	Cufflinks	exon	203481985	203482221	.	+	.	gene_id LCAG_001386; transcript_id LCAT_00010721; exon_number 1; oId TCONS_00010029; class_code u; tss_id TSS4069;
chr1	Cufflinks	exon	203482771	203488688	.	+	.	gene_id LCAG_001386; transcript_id LCAT_00010721; exon_number 2; oId TCONS_00010029; class_code u; tss_id TSS4069;
chr1	Cufflinks	exon	203481985	203482221	.	+	.	gene_id LCAG_001386; transcript_id LCAT_00010722; exon_number 1; oId TCONS_00010030; class_code u; tss_id TSS4069;
chr1	Cufflinks	exon	203482771	203485991	.	+	.	gene_id LCAG_001386; transcript_id LCAT_00010722; exon_number 2; oId TCONS_00010030; class_code u; tss_id TSS4069;
chr1	Cufflinks	exon	203492356	203493156	.	+	.	gene_id LCAG_001386; transcript_id LCAT_00010722; exon_number 3; oId TCONS_00010030; class_code u; tss_id TSS4069;
chr1	Cufflinks	exon	203482178	203483132	.	+	.	gene_id LCAG_001386; transcript_id LCAT_00010723; exon_number 1; oId TCONS_00010031; class_code u; tss_id TSS4070;
chr1	Cufflinks	exon	203501089	203501927	.	+	.	gene_id LCAG_001386; transcript_id LCAT_00010723; exon_number 2; oId TCONS_00010031; class_code u; tss_id TSS4070;
chr1	Cufflinks	exon	203491635	203493156	.	+	.	gene_id LCAG_001386; transcript_id LCAT_00010724; exon_number 1; oId TCONS_00010032; class_code u; tss_id TSS4071;
chr1	Cufflinks	exon	203500604	203501927	.	+	.	gene_id LCAG_001386; transcript_id LCAT_00010725; exon_number 1; oId TCONS_00010033; class_code u; tss_id TSS4072;
chr1	Cufflinks	exon	203978371	203999041	.	+	.	gene_id LCAG_001392; transcript_id LCAT_00010809; exon_number 1; oId TCONS_00010115; class_code u; tss_id TSS4089;
chr1	Cufflinks	exon	203994638	203995693	.	+	.	gene_id LCAG_001392; transcript_id LCAT_00010810; exon_number 1; oId TCONS_00010116; class_code u; tss_id TSS4090;
chr1	Cufflinks	exon	203997593	203997659	.	+	.	gene_id LCAG_001392; transcript_id LCAT_00010810; exon_number 2; oId TCONS_00010116; class_code u; tss_id TSS4090;
chr1	Cufflinks	exon	205293488	205295340	.	+	.	gene_id LCAG_001404; transcript_id LCAT_00010897; exon_number 1; oId TCONS_00010192; class_code u; tss_id TSS4128;
chr1	Cufflinks	exon	208496371	208496393	.	+	.	gene_id LCAG_001443; transcript_id LCAT_00011174; exon_number 1; oId TCONS_00010435; class_code u; tss_id TSS4242;
chr1	Cufflinks	exon	208497181	208497753	.	+	.	gene_id LCAG_001443; transcript_id LCAT_00011174; exon_number 2; oId TCONS_00010435; class_code u; tss_id TSS4242;
chr1	Cufflinks	exon	209278712	209284617	.	+	.	gene_id LCAG_001444; transcript_id LCAT_00011176; exon_number 1; oId TCONS_00010437; class_code u; tss_id TSS4243;
chr1	Cufflinks	exon	209286222	209293075	.	+	.	gene_id LCAG_001444; transcript_id LCAT_00011176; exon_number 2; oId TCONS_00010437; class_code u; tss_id TSS4243;
chr1	Cufflinks	exon	209278712	209293075	.	+	.	gene_id LCAG_001444; transcript_id LCAT_00011175; exon_number 1; oId TCONS_00010436; class_code u; tss_id TSS4243;
chr1	Cufflinks	exon	209528977	209530437	.	+	.	gene_id LCAG_001447; transcript_id LCAT_00011179; exon_number 1; oId TCONS_00010438; class_code u; tss_id TSS4246;
chr1	Cufflinks	exon	209538984	209539003	.	+	.	gene_id LCAG_001447; transcript_id LCAT_00011179; exon_number 2; oId TCONS_00010438; class_code u; tss_id TSS4246;
chr1	Cufflinks	exon	209679557	209679950	.	+	.	gene_id LCAG_001449; transcript_id LCAT_00011213; exon_number 1; oId TCONS_00010472; class_code u; tss_id TSS4252;
chr1	Cufflinks	exon	209682692	209688817	.	+	.	gene_id LCAG_001449; transcript_id LCAT_00011213; exon_number 2; oId TCONS_00010472; class_code u; tss_id TSS4252;
chr1	Cufflinks	exon	209682099	209683805	.	+	.	gene_id LCAG_001449; transcript_id LCAT_00011214; exon_number 1; oId TCONS_00010473; class_code u; tss_id TSS4253;
chr1	Cufflinks	exon	210046083	210050855	.	+	.	gene_id LCAG_001456; transcript_id LCAT_00011287; exon_number 1; oId TCONS_00010546; class_code u; tss_id TSS4274;
chr1	Cufflinks	exon	210047066	210047358	.	+	.	gene_id LCAG_001456; transcript_id LCAT_00011288; exon_number 1; oId TCONS_00010547; class_code u; tss_id TSS4275;
chr1	Cufflinks	exon	210048848	210049140	.	+	.	gene_id LCAG_001456; transcript_id LCAT_00011288; exon_number 2; oId TCONS_00010547; class_code u; tss_id TSS4275;
chr1	Cufflinks	exon	212651310	212654992	.	+	.	gene_id LCAG_001476; transcript_id LCAT_00011375; exon_number 1; oId TCONS_00010627; class_code u; tss_id TSS4319;
chr1	Cufflinks	exon	213089102	213090542	.	+	.	gene_id LCAG_001481; transcript_id LCAT_00011414; exon_number 1; oId TCONS_00010663; class_code u; tss_id TSS4335;
chr1	Cufflinks	exon	213090702	213093744	.	+	.	gene_id LCAG_001481; transcript_id LCAT_00011414; exon_number 2; oId TCONS_00010663; class_code u; tss_id TSS4335;
chr1	Cufflinks	exon	213089102	213091728	.	+	.	gene_id LCAG_001481; transcript_id LCAT_00011413; exon_number 1; oId TCONS_00010662; class_code u; tss_id TSS4335;
chr1	Cufflinks	exon	213092927	213093744	.	+	.	gene_id LCAG_001481; transcript_id LCAT_00011413; exon_number 2; oId TCONS_00010662; class_code u; tss_id TSS4335;
chr1	Cufflinks	exon	215075733	215079081	.	+	.	gene_id LCAG_001491; transcript_id LCAT_00011453; exon_number 1; oId TCONS_00010699; class_code u; tss_id TSS4369;
chr1	Cufflinks	exon	215075832	215075862	.	+	.	gene_id LCAG_001491; transcript_id LCAT_00011454; exon_number 1; oId TCONS_00010700; class_code u; tss_id TSS4369;
chr1	Cufflinks	exon	215075996	215076260	.	+	.	gene_id LCAG_001491; transcript_id LCAT_00011454; exon_number 2; oId TCONS_00010700; class_code u; tss_id TSS4369;
chr1	Cufflinks	exon	215079642	215079943	.	+	.	gene_id LCAG_001491; transcript_id LCAT_00011454; exon_number 3; oId TCONS_00010700; class_code u; tss_id TSS4369;
chr1	Cufflinks	exon	215075848	215076260	.	+	.	gene_id LCAG_001491; transcript_id LCAT_00011455; exon_number 1; oId TCONS_00010701; class_code u; tss_id TSS4370;
chr1	Cufflinks	exon	215078611	215078695	.	+	.	gene_id LCAG_001491; transcript_id LCAT_00011455; exon_number 2; oId TCONS_00010701; class_code u; tss_id TSS4370;
chr1	Cufflinks	exon	218773993	218777169	.	+	.	gene_id LCAG_001499; transcript_id LCAT_00011493; exon_number 1; oId TCONS_00010736; class_code u; tss_id TSS4388;
chr1	Cufflinks	exon	218773993	218775999	.	+	.	gene_id LCAG_001499; transcript_id LCAT_00011494; exon_number 1; oId TCONS_00010737; class_code u; tss_id TSS4388;
chr1	Cufflinks	exon	218777707	218785929	.	+	.	gene_id LCAG_001499; transcript_id LCAT_00011494; exon_number 2; oId TCONS_00010737; class_code u; tss_id TSS4388;
chr1	Cufflinks	exon	218775782	218775999	.	+	.	gene_id LCAG_001499; transcript_id LCAT_00011495; exon_number 1; oId TCONS_00010738; class_code u; tss_id TSS4389;
chr1	Cufflinks	exon	218778635	218785929	.	+	.	gene_id LCAG_001499; transcript_id LCAT_00011495; exon_number 2; oId TCONS_00010738; class_code u; tss_id TSS4389;
chr1	Cufflinks	exon	218775928	218775999	.	+	.	gene_id LCAG_001499; transcript_id LCAT_00011496; exon_number 1; oId TCONS_00010739; class_code u; tss_id TSS4390;
chr1	Cufflinks	exon	218778632	218785929	.	+	.	gene_id LCAG_001499; transcript_id LCAT_00011496; exon_number 2; oId TCONS_00010739; class_code u; tss_id TSS4390;
chr1	Cufflinks	exon	218814837	218815972	.	+	.	gene_id LCAG_001500; transcript_id LCAT_00011497; exon_number 1; oId TCONS_00010740; class_code u; tss_id TSS4391;
chr1	Cufflinks	exon	218842533	218848402	.	+	.	gene_id LCAG_001500; transcript_id LCAT_00011497; exon_number 2; oId TCONS_00010740; class_code u; tss_id TSS4391;
chr1	Cufflinks	exon	219575637	219580901	.	+	.	gene_id LCAG_001504; transcript_id LCAT_00011512; exon_number 1; oId TCONS_00010753; class_code u; tss_id TSS4402;
chr1	Cufflinks	exon	219653707	219653995	.	+	.	gene_id LCAG_001506; transcript_id LCAT_00011529; exon_number 1; oId TCONS_00010770; class_code u; tss_id TSS4406;
chr1	Cufflinks	exon	219654951	219655056	.	+	.	gene_id LCAG_001506; transcript_id LCAT_00011529; exon_number 2; oId TCONS_00010770; class_code u; tss_id TSS4406;
chr1	Cufflinks	exon	219656108	219656172	.	+	.	gene_id LCAG_001506; transcript_id LCAT_00011529; exon_number 3; oId TCONS_00010770; class_code u; tss_id TSS4406;
chr1	Cufflinks	exon	219675002	219675162	.	+	.	gene_id LCAG_001506; transcript_id LCAT_00011529; exon_number 4; oId TCONS_00010770; class_code u; tss_id TSS4406;
chr1	Cufflinks	exon	219679057	219679178	.	+	.	gene_id LCAG_001506; transcript_id LCAT_00011529; exon_number 5; oId TCONS_00010770; class_code u; tss_id TSS4406;
chr1	Cufflinks	exon	219680855	219681773	.	+	.	gene_id LCAG_001506; transcript_id LCAT_00011529; exon_number 6; oId TCONS_00010770; class_code u; tss_id TSS4406;
chr1	Cufflinks	exon	220684751	220684976	.	+	.	gene_id LCAG_001514; transcript_id LCAT_00011541; exon_number 1; oId TCONS_00010780; class_code u; tss_id TSS4415;
chr1	Cufflinks	exon	220700225	220700744	.	+	.	gene_id LCAG_001514; transcript_id LCAT_00011541; exon_number 2; oId TCONS_00010780; class_code u; tss_id TSS4415;
chr1	Cufflinks	exon	221065661	221068407	.	+	.	gene_id LCAG_001520; transcript_id LCAT_00011566; exon_number 1; oId TCONS_00010802; class_code u; tss_id TSS4426;
chr1	Cufflinks	exon	221083545	221083755	.	+	.	gene_id LCAG_001520; transcript_id LCAT_00011566; exon_number 2; oId TCONS_00010802; class_code u; tss_id TSS4426;
chr1	Cufflinks	exon	221232584	221233558	.	+	.	gene_id LCAG_001520; transcript_id LCAT_00011566; exon_number 3; oId TCONS_00010802; class_code u; tss_id TSS4426;
chr1	Cufflinks	exon	221243061	221251292	.	+	.	gene_id LCAG_001521; transcript_id LCAT_00011567; exon_number 1; oId TCONS_00010803; class_code u; tss_id TSS4427;
chr1	Cufflinks	exon	221251422	221251553	.	+	.	gene_id LCAG_001521; transcript_id LCAT_00011567; exon_number 2; oId TCONS_00010803; class_code u; tss_id TSS4427;
chr1	Cufflinks	exon	221255164	221255355	.	+	.	gene_id LCAG_001521; transcript_id LCAT_00011567; exon_number 3; oId TCONS_00010803; class_code u; tss_id TSS4427;
chr1	Cufflinks	exon	221259719	221259765	.	+	.	gene_id LCAG_001521; transcript_id LCAT_00011567; exon_number 4; oId TCONS_00010803; class_code u; tss_id TSS4427;
chr1	Cufflinks	exon	221243061	221251292	.	+	.	gene_id LCAG_001521; transcript_id LCAT_00011568; exon_number 1; oId TCONS_00010804; class_code u; tss_id TSS4427;
chr1	Cufflinks	exon	221251422	221251553	.	+	.	gene_id LCAG_001521; transcript_id LCAT_00011568; exon_number 2; oId TCONS_00010804; class_code u; tss_id TSS4427;
chr1	Cufflinks	exon	221255164	221255355	.	+	.	gene_id LCAG_001521; transcript_id LCAT_00011568; exon_number 3; oId TCONS_00010804; class_code u; tss_id TSS4427;
chr1	Cufflinks	exon	221278375	221278877	.	+	.	gene_id LCAG_001521; transcript_id LCAT_00011568; exon_number 4; oId TCONS_00010804; class_code u; tss_id TSS4427;
chr1	Cufflinks	exon	221243061	221251292	.	+	.	gene_id LCAG_001521; transcript_id LCAT_00011569; exon_number 1; oId TCONS_00010805; class_code u; tss_id TSS4427;
chr1	Cufflinks	exon	221251422	221251553	.	+	.	gene_id LCAG_001521; transcript_id LCAT_00011569; exon_number 2; oId TCONS_00010805; class_code u; tss_id TSS4427;
chr1	Cufflinks	exon	221255164	221255355	.	+	.	gene_id LCAG_001521; transcript_id LCAT_00011569; exon_number 3; oId TCONS_00010805; class_code u; tss_id TSS4427;
chr1	Cufflinks	exon	221278057	221278481	.	+	.	gene_id LCAG_001521; transcript_id LCAT_00011569; exon_number 4; oId TCONS_00010805; class_code u; tss_id TSS4427;
chr1	Cufflinks	exon	221279287	221283260	.	+	.	gene_id LCAG_001521; transcript_id LCAT_00011569; exon_number 5; oId TCONS_00010805; class_code u; tss_id TSS4427;
chr1	Cufflinks	exon	221252320	221255476	.	+	.	gene_id LCAG_001521; transcript_id LCAT_00011570; exon_number 1; oId TCONS_00010806; class_code u; tss_id TSS4428;
chr1	Cufflinks	exon	221276855	221278120	.	+	.	gene_id LCAG_001521; transcript_id LCAT_00011571; exon_number 1; oId TCONS_00010807; class_code u; tss_id TSS4429;
chr1	Cufflinks	exon	221278375	221278877	.	+	.	gene_id LCAG_001521; transcript_id LCAT_00011571; exon_number 2; oId TCONS_00010807; class_code u; tss_id TSS4429;
chr1	Cufflinks	exon	221276882	221278877	.	+	.	gene_id LCAG_001521; transcript_id LCAT_00011572; exon_number 1; oId TCONS_00010808; class_code u; tss_id TSS4429;
chr1	Cufflinks	exon	221277171	221278481	.	+	.	gene_id LCAG_001521; transcript_id LCAT_00011573; exon_number 1; oId TCONS_00010809; class_code u; tss_id TSS4430;
chr1	Cufflinks	exon	221279287	221283260	.	+	.	gene_id LCAG_001521; transcript_id LCAT_00011573; exon_number 2; oId TCONS_00010809; class_code u; tss_id TSS4430;
chr1	Cufflinks	exon	221278990	221279084	.	+	.	gene_id LCAG_001521; transcript_id LCAT_00011574; exon_number 1; oId TCONS_00010810; class_code u; tss_id TSS4431;
chr1	Cufflinks	exon	221279287	221283260	.	+	.	gene_id LCAG_001521; transcript_id LCAT_00011574; exon_number 2; oId TCONS_00010810; class_code u; tss_id TSS4431;
chr1	Cufflinks	exon	221279071	221283260	.	+	.	gene_id LCAG_001521; transcript_id LCAT_00011575; exon_number 1; oId TCONS_00010811; class_code u; tss_id TSS4431;
chr1	Cufflinks	exon	221365469	221365737	.	+	.	gene_id LCAG_001522; transcript_id LCAT_00011576; exon_number 1; oId TCONS_00010812; class_code u; tss_id TSS4432;
chr1	Cufflinks	exon	221389466	221391533	.	+	.	gene_id LCAG_001522; transcript_id LCAT_00011576; exon_number 2; oId TCONS_00010812; class_code u; tss_id TSS4432;
chr1	Cufflinks	exon	221459398	221460858	.	+	.	gene_id LCAG_001523; transcript_id LCAT_00011577; exon_number 1; oId TCONS_00010813; class_code u; tss_id TSS4433;
chr1	Cufflinks	exon	221926146	221927846	.	+	.	gene_id LCAG_001524; transcript_id LCAT_00011582; exon_number 1; oId TCONS_00010818; class_code u; tss_id TSS4436;
chr1	Cufflinks	exon	221928026	221946751	.	+	.	gene_id LCAG_001524; transcript_id LCAT_00011583; exon_number 1; oId TCONS_00010819; class_code u; tss_id TSS4437;
chr1	Cufflinks	exon	222252799	222256035	.	+	.	gene_id LCAG_001526; transcript_id LCAT_00011589; exon_number 1; oId TCONS_00010825; class_code u; tss_id TSS4442;
chr1	Cufflinks	exon	223377348	223391049	.	+	.	gene_id LCAG_001537; transcript_id LCAT_00011657; exon_number 1; oId TCONS_00010887; class_code u; tss_id TSS4480;
chr1	Cufflinks	exon	223377448	223378573	.	+	.	gene_id LCAG_001537; transcript_id LCAT_00011658; exon_number 1; oId TCONS_00010888; class_code u; tss_id TSS4480;
chr1	Cufflinks	exon	223381131	223391049	.	+	.	gene_id LCAG_001537; transcript_id LCAT_00011658; exon_number 2; oId TCONS_00010888; class_code u; tss_id TSS4480;
chr1	Cufflinks	exon	223665570	223665758	.	+	.	gene_id LCAG_001539; transcript_id LCAT_00011660; exon_number 1; oId TCONS_00010889; class_code u; tss_id TSS4482;
chr1	Cufflinks	exon	223673857	223674174	.	+	.	gene_id LCAG_001539; transcript_id LCAT_00011660; exon_number 2; oId TCONS_00010889; class_code u; tss_id TSS4482;
chr1	Cufflinks	exon	223676400	223676554	.	+	.	gene_id LCAG_001539; transcript_id LCAT_00011660; exon_number 3; oId TCONS_00010889; class_code u; tss_id TSS4482;
chr1	Cufflinks	exon	223670578	223670866	.	+	.	gene_id LCAG_001539; transcript_id LCAT_00011661; exon_number 1; oId TCONS_00010890; class_code u; tss_id TSS4483;
chr1	Cufflinks	exon	223673857	223674174	.	+	.	gene_id LCAG_001539; transcript_id LCAT_00011661; exon_number 2; oId TCONS_00010890; class_code u; tss_id TSS4483;
chr1	Cufflinks	exon	223676400	223676554	.	+	.	gene_id LCAG_001539; transcript_id LCAT_00011661; exon_number 3; oId TCONS_00010890; class_code u; tss_id TSS4483;
chr1	Cufflinks	exon	223679853	223680187	.	+	.	gene_id LCAG_001540; transcript_id LCAT_00011662; exon_number 1; oId TCONS_00010891; class_code u; tss_id TSS4484;
chr1	Cufflinks	exon	223681248	223685122	.	+	.	gene_id LCAG_001540; transcript_id LCAT_00011662; exon_number 2; oId TCONS_00010891; class_code u; tss_id TSS4484;
chr1	Cufflinks	exon	224060924	224061026	.	+	.	gene_id LCAG_001543; transcript_id LCAT_00011674; exon_number 1; oId TCONS_00010902; class_code u; tss_id TSS4490;
chr1	Cufflinks	exon	224063425	224063564	.	+	.	gene_id LCAG_001543; transcript_id LCAT_00011674; exon_number 2; oId TCONS_00010902; class_code u; tss_id TSS4490;
chr1	Cufflinks	exon	224388249	224392834	.	+	.	gene_id LCAG_001546; transcript_id LCAT_00011695; exon_number 1; oId TCONS_00010923; class_code u; tss_id TSS4497;
chr1	Cufflinks	exon	224974883	224975166	.	+	.	gene_id LCAG_001552; transcript_id LCAT_00011714; exon_number 1; oId TCONS_00010942; class_code u; tss_id TSS4508;
chr1	Cufflinks	exon	224975322	224975633	.	+	.	gene_id LCAG_001552; transcript_id LCAT_00011714; exon_number 2; oId TCONS_00010942; class_code u; tss_id TSS4508;
chr1	Cufflinks	exon	225663703	225664312	.	+	.	gene_id LCAG_001557; transcript_id LCAT_00011769; exon_number 1; oId TCONS_00010996; class_code u; tss_id TSS4534;
chr1	Cufflinks	exon	225668200	225671205	.	+	.	gene_id LCAG_001557; transcript_id LCAT_00011769; exon_number 2; oId TCONS_00010996; class_code u; tss_id TSS4534;
chr1	Cufflinks	exon	227637520	227639963	.	+	.	gene_id LCAG_001572; transcript_id LCAT_00011872; exon_number 1; oId TCONS_00011088; class_code u; tss_id TSS4576;
chr1	Cufflinks	exon	227638344	227638771	.	+	.	gene_id LCAG_001572; transcript_id LCAT_00011873; exon_number 1; oId TCONS_00011089; class_code u; tss_id TSS4577;
chr1	Cufflinks	exon	227641567	227641707	.	+	.	gene_id LCAG_001572; transcript_id LCAT_00011873; exon_number 2; oId TCONS_00011089; class_code u; tss_id TSS4577;
chr1	Cufflinks	exon	227652772	227652949	.	+	.	gene_id LCAG_001572; transcript_id LCAT_00011873; exon_number 3; oId TCONS_00011089; class_code u; tss_id TSS4577;
chr1	Cufflinks	exon	228103499	228103819	.	+	.	gene_id LCAG_001578; transcript_id LCAT_00011896; exon_number 1; oId TCONS_00011110; class_code u; tss_id TSS4588;
chr1	Cufflinks	exon	228104849	228105058	.	+	.	gene_id LCAG_001578; transcript_id LCAT_00011896; exon_number 2; oId TCONS_00011110; class_code u; tss_id TSS4588;
chr1	Cufflinks	exon	228103618	228104161	.	+	.	gene_id LCAG_001578; transcript_id LCAT_00011897; exon_number 1; oId TCONS_00011111; class_code u; tss_id TSS4589;
chr1	Cufflinks	exon	228135881	228136302	.	+	.	gene_id LCAG_001580; transcript_id LCAT_00011900; exon_number 1; oId TCONS_00011114; class_code u; tss_id TSS4591;
chr1	Cufflinks	exon	228136415	228139421	.	+	.	gene_id LCAG_001580; transcript_id LCAT_00011900; exon_number 2; oId TCONS_00011114; class_code u; tss_id TSS4591;
chr1	Cufflinks	exon	228135881	228136302	.	+	.	gene_id LCAG_001580; transcript_id LCAT_00011899; exon_number 1; oId TCONS_00011113; class_code u; tss_id TSS4591;
chr1	Cufflinks	exon	228136890	228139421	.	+	.	gene_id LCAG_001580; transcript_id LCAT_00011899; exon_number 2; oId TCONS_00011113; class_code u; tss_id TSS4591;
chr1	Cufflinks	exon	228144705	228146964	.	+	.	gene_id LCAG_001581; transcript_id LCAT_00011901; exon_number 1; oId TCONS_00011115; class_code u; tss_id TSS4592;
chr1	Cufflinks	exon	228253679	228254634	.	+	.	gene_id LCAG_001582; transcript_id LCAT_00011915; exon_number 1; oId TCONS_00011129; class_code u; tss_id TSS4596;
chr1	Cufflinks	exon	229053181	229053354	.	+	.	gene_id LCAG_001594; transcript_id LCAT_00012103; exon_number 1; oId TCONS_00011312; class_code u; tss_id TSS4635;
chr1	Cufflinks	exon	229068083	229071861	.	+	.	gene_id LCAG_001594; transcript_id LCAT_00012103; exon_number 2; oId TCONS_00011312; class_code u; tss_id TSS4635;
chr1	Cufflinks	exon	229063519	229071861	.	+	.	gene_id LCAG_001594; transcript_id LCAT_00012104; exon_number 1; oId TCONS_00011313; class_code u; tss_id TSS4636;
chr1	Cufflinks	exon	231637716	231639064	.	+	.	gene_id LCAG_001612; transcript_id LCAT_00012190; exon_number 1; oId TCONS_00011397; class_code u; tss_id TSS4669;
chr1	Cufflinks	exon	232396814	232396950	.	+	.	gene_id LCAG_001614; transcript_id LCAT_00012207; exon_number 1; oId TCONS_00011414; class_code u; tss_id TSS4677;
chr1	Cufflinks	exon	232401184	232405079	.	+	.	gene_id LCAG_001614; transcript_id LCAT_00012207; exon_number 2; oId TCONS_00011414; class_code u; tss_id TSS4677;
chr1	Cufflinks	exon	232400917	232405079	.	+	.	gene_id LCAG_001614; transcript_id LCAT_00012208; exon_number 1; oId TCONS_00011415; class_code u; tss_id TSS4678;
chr1	Cufflinks	exon	232426108	232429398	.	+	.	gene_id LCAG_001615; transcript_id LCAT_00012209; exon_number 1; oId TCONS_00011416; class_code u; tss_id TSS4679;
chr1	Cufflinks	exon	232426108	232427471	.	+	.	gene_id LCAG_001615; transcript_id LCAT_00012211; exon_number 1; oId TCONS_00011418; class_code u; tss_id TSS4679;
chr1	Cufflinks	exon	232428533	232428729	.	+	.	gene_id LCAG_001615; transcript_id LCAT_00012211; exon_number 2; oId TCONS_00011418; class_code u; tss_id TSS4679;
chr1	Cufflinks	exon	232431224	232431294	.	+	.	gene_id LCAG_001615; transcript_id LCAT_00012211; exon_number 3; oId TCONS_00011418; class_code u; tss_id TSS4679;
chr1	Cufflinks	exon	232433659	232433861	.	+	.	gene_id LCAG_001615; transcript_id LCAT_00012211; exon_number 4; oId TCONS_00011418; class_code u; tss_id TSS4679;
chr1	Cufflinks	exon	232436573	232436782	.	+	.	gene_id LCAG_001615; transcript_id LCAT_00012211; exon_number 5; oId TCONS_00011418; class_code u; tss_id TSS4679;
chr1	Cufflinks	exon	232437759	232441691	.	+	.	gene_id LCAG_001615; transcript_id LCAT_00012211; exon_number 6; oId TCONS_00011418; class_code u; tss_id TSS4679;
chr1	Cufflinks	exon	232426108	232427471	.	+	.	gene_id LCAG_001615; transcript_id LCAT_00012210; exon_number 1; oId TCONS_00011417; class_code u; tss_id TSS4679;
chr1	Cufflinks	exon	232428533	232428729	.	+	.	gene_id LCAG_001615; transcript_id LCAT_00012210; exon_number 2; oId TCONS_00011417; class_code u; tss_id TSS4679;
chr1	Cufflinks	exon	232433659	232433861	.	+	.	gene_id LCAG_001615; transcript_id LCAT_00012210; exon_number 3; oId TCONS_00011417; class_code u; tss_id TSS4679;
chr1	Cufflinks	exon	232436573	232436782	.	+	.	gene_id LCAG_001615; transcript_id LCAT_00012210; exon_number 4; oId TCONS_00011417; class_code u; tss_id TSS4679;
chr1	Cufflinks	exon	232437759	232438156	.	+	.	gene_id LCAG_001615; transcript_id LCAT_00012210; exon_number 5; oId TCONS_00011417; class_code u; tss_id TSS4679;
chr1	Cufflinks	exon	232440223	232441691	.	+	.	gene_id LCAG_001615; transcript_id LCAT_00012210; exon_number 6; oId TCONS_00011417; class_code u; tss_id TSS4679;
chr1	Cufflinks	exon	232437369	232440426	.	+	.	gene_id LCAG_001615; transcript_id LCAT_00012212; exon_number 1; oId TCONS_00011419; class_code u; tss_id TSS4680;
chr1	Cufflinks	exon	232766019	232770014	.	+	.	gene_id LCAG_001617; transcript_id LCAT_00012214; exon_number 1; oId TCONS_00011420; class_code u; tss_id TSS4682;
chr1	Cufflinks	exon	232766056	232767182	.	+	.	gene_id LCAG_001617; transcript_id LCAT_00012217; exon_number 1; oId TCONS_00011423; class_code u; tss_id TSS4682;
chr1	Cufflinks	exon	232767874	232770014	.	+	.	gene_id LCAG_001617; transcript_id LCAT_00012217; exon_number 2; oId TCONS_00011423; class_code u; tss_id TSS4682;
chr1	Cufflinks	exon	232766056	232768119	.	+	.	gene_id LCAG_001617; transcript_id LCAT_00012216; exon_number 1; oId TCONS_00011422; class_code u; tss_id TSS4682;
chr1	Cufflinks	exon	232768503	232770014	.	+	.	gene_id LCAG_001617; transcript_id LCAT_00012216; exon_number 2; oId TCONS_00011422; class_code u; tss_id TSS4682;
chr1	Cufflinks	exon	232766056	232767182	.	+	.	gene_id LCAG_001617; transcript_id LCAT_00012215; exon_number 1; oId TCONS_00011421; class_code u; tss_id TSS4682;
chr1	Cufflinks	exon	232768503	232770014	.	+	.	gene_id LCAG_001617; transcript_id LCAT_00012215; exon_number 2; oId TCONS_00011421; class_code u; tss_id TSS4682;
chr1	Cufflinks	exon	233680649	233681120	.	+	.	gene_id LCAG_001623; transcript_id LCAT_00012237; exon_number 1; oId TCONS_00011442; class_code u; tss_id TSS4696;
chr1	Cufflinks	exon	233682969	233683472	.	+	.	gene_id LCAG_001623; transcript_id LCAT_00012237; exon_number 2; oId TCONS_00011442; class_code u; tss_id TSS4696;
chr1	Cufflinks	exon	233815084	233815209	.	+	.	gene_id LCAG_001624; transcript_id LCAT_00012241; exon_number 1; oId TCONS_00011446; class_code u; tss_id TSS4699;
chr1	Cufflinks	exon	233815626	233815740	.	+	.	gene_id LCAG_001624; transcript_id LCAT_00012241; exon_number 2; oId TCONS_00011446; class_code u; tss_id TSS4699;
chr1	Cufflinks	exon	234909709	234909875	.	+	.	gene_id LCAG_001632; transcript_id LCAT_00012275; exon_number 1; oId TCONS_00011475; class_code u; tss_id TSS4718;
chr1	Cufflinks	exon	234910851	234919565	.	+	.	gene_id LCAG_001632; transcript_id LCAT_00012275; exon_number 2; oId TCONS_00011475; class_code u; tss_id TSS4718;
chr1	Cufflinks	exon	234909837	234909863	.	+	.	gene_id LCAG_001632; transcript_id LCAT_00012276; exon_number 1; oId TCONS_00011476; class_code u; tss_id TSS4719;
chr1	Cufflinks	exon	234910851	234919565	.	+	.	gene_id LCAG_001632; transcript_id LCAT_00012276; exon_number 2; oId TCONS_00011476; class_code u; tss_id TSS4719;
chr1	Cufflinks	exon	234947811	234948303	.	+	.	gene_id LCAG_001633; transcript_id LCAT_00012277; exon_number 1; oId TCONS_00011477; class_code u; tss_id TSS4720;
chr1	Cufflinks	exon	234950026	234956779	.	+	.	gene_id LCAG_001633; transcript_id LCAT_00012277; exon_number 2; oId TCONS_00011477; class_code u; tss_id TSS4720;
chr1	Cufflinks	exon	234948710	234956779	.	+	.	gene_id LCAG_001633; transcript_id LCAT_00012278; exon_number 1; oId TCONS_00011478; class_code u; tss_id TSS4721;
chr1	Cufflinks	exon	234957226	234958404	.	+	.	gene_id LCAG_001634; transcript_id LCAT_00012279; exon_number 1; oId TCONS_00011479; class_code u; tss_id TSS4722;
chr1	Cufflinks	exon	235060576	235063885	.	+	.	gene_id LCAG_001635; transcript_id LCAT_00012284; exon_number 1; oId TCONS_00011484; class_code u; tss_id TSS4725;
chr1	Cufflinks	exon	235060576	235061837	.	+	.	gene_id LCAG_001635; transcript_id LCAT_00012283; exon_number 1; oId TCONS_00011483; class_code u; tss_id TSS4725;
chr1	Cufflinks	exon	235062313	235063885	.	+	.	gene_id LCAG_001635; transcript_id LCAT_00012283; exon_number 2; oId TCONS_00011483; class_code u; tss_id TSS4725;
chr1	Cufflinks	exon	235060576	235061642	.	+	.	gene_id LCAG_001635; transcript_id LCAT_00012282; exon_number 1; oId TCONS_00011482; class_code u; tss_id TSS4725;
chr1	Cufflinks	exon	235062313	235063885	.	+	.	gene_id LCAG_001635; transcript_id LCAT_00012282; exon_number 2; oId TCONS_00011482; class_code u; tss_id TSS4725;
chr1	Cufflinks	exon	235061929	235062531	.	+	.	gene_id LCAG_001635; transcript_id LCAT_00012285; exon_number 1; oId TCONS_00011485; class_code u; tss_id TSS4726;
chr1	Cufflinks	exon	235062919	235063885	.	+	.	gene_id LCAG_001635; transcript_id LCAT_00012285; exon_number 2; oId TCONS_00011485; class_code u; tss_id TSS4726;
chr1	Cufflinks	exon	235132718	235134656	.	+	.	gene_id LCAG_001637; transcript_id LCAT_00012287; exon_number 1; oId TCONS_00011486; class_code u; tss_id TSS4728;
chr1	Cufflinks	exon	235132718	235133854	.	+	.	gene_id LCAG_001637; transcript_id LCAT_00012288; exon_number 1; oId TCONS_00011487; class_code u; tss_id TSS4728;
chr1	Cufflinks	exon	235135186	235135899	.	+	.	gene_id LCAG_001637; transcript_id LCAT_00012288; exon_number 2; oId TCONS_00011487; class_code u; tss_id TSS4728;
chr1	Cufflinks	exon	235134959	235136578	.	+	.	gene_id LCAG_001637; transcript_id LCAT_00012289; exon_number 1; oId TCONS_00011488; class_code u; tss_id TSS4729;
chr1	Cufflinks	exon	235512716	235516213	.	+	.	gene_id LCAG_001639; transcript_id LCAT_00012295; exon_number 1; oId TCONS_00011494; class_code u; tss_id TSS4733;
chr1	Cufflinks	exon	236663845	236666200	.	+	.	gene_id LCAG_001646; transcript_id LCAT_00012330; exon_number 1; oId TCONS_00011526; class_code u; tss_id TSS4749;
chr1	Cufflinks	exon	237164664	237165606	.	+	.	gene_id LCAG_001653; transcript_id LCAT_00012380; exon_number 1; oId TCONS_00011572; class_code u; tss_id TSS4768;
chr1	Cufflinks	exon	238225733	238226186	.	+	.	gene_id LCAG_001657; transcript_id LCAT_00012412; exon_number 1; oId TCONS_00011603; class_code u; tss_id TSS4794;
chr1	Cufflinks	exon	238268928	238269011	.	+	.	gene_id LCAG_001657; transcript_id LCAT_00012412; exon_number 2; oId TCONS_00011603; class_code u; tss_id TSS4794;
chr1	Cufflinks	exon	241520691	241520782	.	+	.	gene_id LCAG_001670; transcript_id LCAT_00012444; exon_number 1; oId TCONS_00011625; class_code u; tss_id TSS4819;
chr1	Cufflinks	exon	241521123	241522891	.	+	.	gene_id LCAG_001670; transcript_id LCAT_00012444; exon_number 2; oId TCONS_00011625; class_code u; tss_id TSS4819;
chr1	Cufflinks	exon	241520691	241520782	.	+	.	gene_id LCAG_001670; transcript_id LCAT_00012445; exon_number 1; oId TCONS_00011626; class_code u; tss_id TSS4819;
chr1	Cufflinks	exon	241521123	241521242	.	+	.	gene_id LCAG_001670; transcript_id LCAT_00012445; exon_number 2; oId TCONS_00011626; class_code u; tss_id TSS4819;
chr1	Cufflinks	exon	241523756	241525013	.	+	.	gene_id LCAG_001670; transcript_id LCAT_00012445; exon_number 3; oId TCONS_00011626; class_code u; tss_id TSS4819;
chr1	Cufflinks	exon	241521149	241521242	.	+	.	gene_id LCAG_001670; transcript_id LCAT_00012446; exon_number 1; oId TCONS_00011627; class_code u; tss_id TSS4820;
chr1	Cufflinks	exon	241523756	241523913	.	+	.	gene_id LCAG_001670; transcript_id LCAT_00012446; exon_number 2; oId TCONS_00011627; class_code u; tss_id TSS4820;
chr1	Cufflinks	exon	241524858	241525013	.	+	.	gene_id LCAG_001670; transcript_id LCAT_00012446; exon_number 3; oId TCONS_00011627; class_code u; tss_id TSS4820;
chr1	Cufflinks	exon	241523154	241525013	.	+	.	gene_id LCAG_001670; transcript_id LCAT_00012447; exon_number 1; oId TCONS_00011628; class_code u; tss_id TSS4821;
chr1	Cufflinks	exon	243121106	243121155	.	+	.	gene_id LCAG_001681; transcript_id LCAT_00012479; exon_number 1; oId TCONS_00011655; class_code u; tss_id TSS4837;
chr1	Cufflinks	exon	243125799	243126307	.	+	.	gene_id LCAG_001681; transcript_id LCAT_00012479; exon_number 2; oId TCONS_00011655; class_code u; tss_id TSS4837;
chr1	Cufflinks	exon	244499745	244500371	.	+	.	gene_id LCAG_001689; transcript_id LCAT_00012508; exon_number 1; oId TCONS_00011676; class_code u; tss_id TSS4857;
chr1	Cufflinks	exon	244503042	244504351	.	+	.	gene_id LCAG_001689; transcript_id LCAT_00012508; exon_number 2; oId TCONS_00011676; class_code u; tss_id TSS4857;
chr1	Cufflinks	exon	244499745	244500371	.	+	.	gene_id LCAG_001689; transcript_id LCAT_00012510; exon_number 1; oId TCONS_00011678; class_code u; tss_id TSS4857;
chr1	Cufflinks	exon	244506211	244511196	.	+	.	gene_id LCAG_001689; transcript_id LCAT_00012510; exon_number 2; oId TCONS_00011678; class_code u; tss_id TSS4857;
chr1	Cufflinks	exon	244499745	244500163	.	+	.	gene_id LCAG_001689; transcript_id LCAT_00012509; exon_number 1; oId TCONS_00011677; class_code u; tss_id TSS4857;
chr1	Cufflinks	exon	244506211	244511196	.	+	.	gene_id LCAG_001689; transcript_id LCAT_00012509; exon_number 2; oId TCONS_00011677; class_code u; tss_id TSS4857;
chr1	Cufflinks	exon	244499755	244500371	.	+	.	gene_id LCAG_001689; transcript_id LCAT_00012511; exon_number 1; oId TCONS_00011679; class_code u; tss_id TSS4857;
chr1	Cufflinks	exon	244506211	244510532	.	+	.	gene_id LCAG_001689; transcript_id LCAT_00012511; exon_number 2; oId TCONS_00011679; class_code u; tss_id TSS4857;
chr1	Cufflinks	exon	244513040	244514395	.	+	.	gene_id LCAG_001689; transcript_id LCAT_00012511; exon_number 3; oId TCONS_00011679; class_code u; tss_id TSS4857;
chr1	Cufflinks	exon	244499825	244500957	.	+	.	gene_id LCAG_001689; transcript_id LCAT_00012512; exon_number 1; oId TCONS_00011680; class_code u; tss_id TSS4857;
chr1	Cufflinks	exon	244499854	244500371	.	+	.	gene_id LCAG_001689; transcript_id LCAT_00012513; exon_number 1; oId TCONS_00011681; class_code u; tss_id TSS4858;
chr1	Cufflinks	exon	244513040	244513608	.	+	.	gene_id LCAG_001689; transcript_id LCAT_00012513; exon_number 2; oId TCONS_00011681; class_code u; tss_id TSS4858;
chr1	Cufflinks	exon	244513954	244514395	.	+	.	gene_id LCAG_001689; transcript_id LCAT_00012513; exon_number 3; oId TCONS_00011681; class_code u; tss_id TSS4858;
chr1	Cufflinks	exon	244501832	244504282	.	+	.	gene_id LCAG_001689; transcript_id LCAT_00012514; exon_number 1; oId TCONS_00011682; class_code u; tss_id TSS4859;
chr1	Cufflinks	exon	244972601	244982219	.	+	.	gene_id LCAG_001692; transcript_id LCAT_00012549; exon_number 1; oId TCONS_00011717; class_code u; tss_id TSS4879;
chr1	Cufflinks	exon	248075408	248076817	.	+	.	gene_id LCAG_001715; transcript_id LCAT_00012659; exon_number 1; oId TCONS_00011814; class_code u; tss_id TSS4939;
chr1	Cufflinks	exon	248325657	248329720	.	+	.	gene_id LCAG_001720; transcript_id LCAT_00012668; exon_number 1; oId TCONS_00011820; class_code u; tss_id TSS4947;
chr1	Cufflinks	exon	248906342	248908204	.	+	.	gene_id LCAG_001723; transcript_id LCAT_00012679; exon_number 1; oId TCONS_00011830; class_code u; tss_id TSS4953;
chr1	Cufflinks	exon	1053826	1054042	.	-	.	gene_id LCAG_001743; transcript_id LCAT_00012946; exon_number 1; oId TCONS_00012090; class_code u; tss_id TSS5011;
chr1	Cufflinks	exon	1057983	1067747	.	-	.	gene_id LCAG_001743; transcript_id LCAT_00012946; exon_number 2; oId TCONS_00012090; class_code u; tss_id TSS5011;
chr1	Cufflinks	exon	1068285	1068830	.	-	.	gene_id LCAG_001743; transcript_id LCAT_00012946; exon_number 3; oId TCONS_00012090; class_code u; tss_id TSS5011;
chr1	Cufflinks	exon	1053826	1054042	.	-	.	gene_id LCAG_001743; transcript_id LCAT_00012947; exon_number 1; oId TCONS_00012091; class_code u; tss_id TSS5011;
chr1	Cufflinks	exon	1057983	1062812	.	-	.	gene_id LCAG_001743; transcript_id LCAT_00012947; exon_number 2; oId TCONS_00012091; class_code u; tss_id TSS5011;
chr1	Cufflinks	exon	1063871	1067226	.	-	.	gene_id LCAG_001743; transcript_id LCAT_00012947; exon_number 3; oId TCONS_00012091; class_code u; tss_id TSS5011;
chr1	Cufflinks	exon	1068633	1068899	.	-	.	gene_id LCAG_001743; transcript_id LCAT_00012947; exon_number 4; oId TCONS_00012091; class_code u; tss_id TSS5011;
chr1	Cufflinks	exon	1053826	1054042	.	-	.	gene_id LCAG_001743; transcript_id LCAT_00012948; exon_number 1; oId TCONS_00012092; class_code u; tss_id TSS5011;
chr1	Cufflinks	exon	1057983	1059399	.	-	.	gene_id LCAG_001743; transcript_id LCAT_00012948; exon_number 2; oId TCONS_00012092; class_code u; tss_id TSS5011;
chr1	Cufflinks	exon	1059495	1067226	.	-	.	gene_id LCAG_001743; transcript_id LCAT_00012948; exon_number 3; oId TCONS_00012092; class_code u; tss_id TSS5011;
chr1	Cufflinks	exon	1068285	1068911	.	-	.	gene_id LCAG_001743; transcript_id LCAT_00012948; exon_number 4; oId TCONS_00012092; class_code u; tss_id TSS5011;
chr1	Cufflinks	exon	1053826	1054042	.	-	.	gene_id LCAG_001743; transcript_id LCAT_00012949; exon_number 1; oId TCONS_00012093; class_code u; tss_id TSS5011;
chr1	Cufflinks	exon	1057983	1059399	.	-	.	gene_id LCAG_001743; transcript_id LCAT_00012949; exon_number 2; oId TCONS_00012093; class_code u; tss_id TSS5011;
chr1	Cufflinks	exon	1059495	1067272	.	-	.	gene_id LCAG_001743; transcript_id LCAT_00012949; exon_number 3; oId TCONS_00012093; class_code u; tss_id TSS5011;
chr1	Cufflinks	exon	1068285	1068939	.	-	.	gene_id LCAG_001743; transcript_id LCAT_00012949; exon_number 4; oId TCONS_00012093; class_code u; tss_id TSS5011;
chr1	Cufflinks	exon	1053826	1054042	.	-	.	gene_id LCAG_001743; transcript_id LCAT_00012950; exon_number 1; oId TCONS_00012094; class_code u; tss_id TSS5012;
chr1	Cufflinks	exon	1057983	1059326	.	-	.	gene_id LCAG_001743; transcript_id LCAT_00012950; exon_number 2; oId TCONS_00012094; class_code u; tss_id TSS5012;
chr1	Cufflinks	exon	1059483	1062812	.	-	.	gene_id LCAG_001743; transcript_id LCAT_00012950; exon_number 3; oId TCONS_00012094; class_code u; tss_id TSS5012;
chr1	Cufflinks	exon	1063871	1067226	.	-	.	gene_id LCAG_001743; transcript_id LCAT_00012950; exon_number 4; oId TCONS_00012094; class_code u; tss_id TSS5012;
chr1	Cufflinks	exon	1067734	1069193	.	-	.	gene_id LCAG_001743; transcript_id LCAT_00012950; exon_number 5; oId TCONS_00012094; class_code u; tss_id TSS5012;
chr1	Cufflinks	exon	1053826	1054042	.	-	.	gene_id LCAG_001743; transcript_id LCAT_00012951; exon_number 1; oId TCONS_00012095; class_code u; tss_id TSS5012;
chr1	Cufflinks	exon	1057983	1059399	.	-	.	gene_id LCAG_001743; transcript_id LCAT_00012951; exon_number 2; oId TCONS_00012095; class_code u; tss_id TSS5012;
chr1	Cufflinks	exon	1059495	1069197	.	-	.	gene_id LCAG_001743; transcript_id LCAT_00012951; exon_number 3; oId TCONS_00012095; class_code u; tss_id TSS5012;
chr1	Cufflinks	exon	1311262	1312939	.	-	.	gene_id LCAG_001755; transcript_id LCAT_00013025; exon_number 1; oId TCONS_00021717; class_code u; tss_id TSS5044;
chr1	Cufflinks	exon	1311988	1312130	.	-	.	gene_id LCAG_001755; transcript_id LCAT_00013026; exon_number 1; oId TCONS_00012166; class_code u; tss_id TSS5045;
chr1	Cufflinks	exon	1312425	1312786	.	-	.	gene_id LCAG_001755; transcript_id LCAT_00013026; exon_number 2; oId TCONS_00012166; class_code u; tss_id TSS5045;
chr1	Cufflinks	exon	2818359	2820266	.	-	.	gene_id LCAG_001778; transcript_id LCAT_00013283; exon_number 1; oId TCONS_00012410; class_code u; tss_id TSS5124;
chr1	Cufflinks	exon	2820454	2820606	.	-	.	gene_id LCAG_001778; transcript_id LCAT_00013283; exon_number 2; oId TCONS_00012410; class_code u; tss_id TSS5124;
chr1	Cufflinks	exon	5215641	5215968	.	-	.	gene_id LCAG_001794; transcript_id LCAT_00013443; exon_number 1; oId TCONS_00012563; class_code u; tss_id TSS5165;
chr1	Cufflinks	exon	5217597	5217915	.	-	.	gene_id LCAG_001794; transcript_id LCAT_00013443; exon_number 2; oId TCONS_00012563; class_code u; tss_id TSS5165;
chr1	Cufflinks	exon	5221531	5223006	.	-	.	gene_id LCAG_001794; transcript_id LCAT_00013443; exon_number 3; oId TCONS_00012563; class_code u; tss_id TSS5165;
chr1	Cufflinks	exon	5452818	5454046	.	-	.	gene_id LCAG_001795; transcript_id LCAT_00013444; exon_number 1; oId TCONS_00012564; class_code u; tss_id TSS5166;
chr1	Cufflinks	exon	5454142	5454260	.	-	.	gene_id LCAG_001795; transcript_id LCAT_00013444; exon_number 2; oId TCONS_00012564; class_code u; tss_id TSS5166;
chr1	Cufflinks	exon	5483117	5483139	.	-	.	gene_id LCAG_001795; transcript_id LCAT_00013444; exon_number 3; oId TCONS_00012564; class_code u; tss_id TSS5166;
chr1	Cufflinks	exon	5477760	5479837	.	-	.	gene_id LCAG_001795; transcript_id LCAT_00013445; exon_number 1; oId TCONS_00021825; class_code u; tss_id TSS5167;
chr1	Cufflinks	exon	5477891	5479411	.	-	.	gene_id LCAG_001795; transcript_id LCAT_00013446; exon_number 1; oId TCONS_00012565; class_code u; tss_id TSS5168;
chr1	Cufflinks	exon	5482952	5482989	.	-	.	gene_id LCAG_001795; transcript_id LCAT_00013446; exon_number 2; oId TCONS_00012565; class_code u; tss_id TSS5168;
chr1	Cufflinks	exon	5482682	5483481	.	-	.	gene_id LCAG_001795; transcript_id LCAT_00013447; exon_number 1; oId TCONS_00021827; class_code u; tss_id TSS5169;
chr1	Cufflinks	exon	5486136	5488022	.	-	.	gene_id LCAG_001796; transcript_id LCAT_00013448; exon_number 1; oId TCONS_00012566; class_code u; tss_id TSS5170;
chr1	Cufflinks	exon	5489838	5489987	.	-	.	gene_id LCAG_001796; transcript_id LCAT_00013448; exon_number 2; oId TCONS_00012566; class_code u; tss_id TSS5170;
chr1	Cufflinks	exon	5490345	5494074	.	-	.	gene_id LCAG_001796; transcript_id LCAT_00013448; exon_number 3; oId TCONS_00012566; class_code u; tss_id TSS5170;
chr1	Cufflinks	exon	5486136	5488022	.	-	.	gene_id LCAG_001796; transcript_id LCAT_00013449; exon_number 1; oId TCONS_00012567; class_code u; tss_id TSS5171;
chr1	Cufflinks	exon	5490345	5494872	.	-	.	gene_id LCAG_001796; transcript_id LCAT_00013449; exon_number 2; oId TCONS_00012567; class_code u; tss_id TSS5171;
chr1	Cufflinks	exon	5488236	5489987	.	-	.	gene_id LCAG_001796; transcript_id LCAT_00013450; exon_number 1; oId TCONS_00012568; class_code u; tss_id TSS5170;
chr1	Cufflinks	exon	5490345	5494074	.	-	.	gene_id LCAG_001796; transcript_id LCAT_00013450; exon_number 2; oId TCONS_00012568; class_code u; tss_id TSS5170;
chr1	Cufflinks	exon	8192633	8198202	.	-	.	gene_id LCAG_001819; transcript_id LCAT_00013694; exon_number 1; oId TCONS_00012803; class_code u; tss_id TSS5230;
chr1	Cufflinks	exon	8203574	8203936	.	-	.	gene_id LCAG_001819; transcript_id LCAT_00013694; exon_number 2; oId TCONS_00012803; class_code u; tss_id TSS5230;
chr1	Cufflinks	exon	8192633	8198421	.	-	.	gene_id LCAG_001819; transcript_id LCAT_00013695; exon_number 1; oId TCONS_00012804; class_code u; tss_id TSS5231;
chr1	Cufflinks	exon	8207531	8207657	.	-	.	gene_id LCAG_001819; transcript_id LCAT_00013695; exon_number 2; oId TCONS_00012804; class_code u; tss_id TSS5231;
chr1	Cufflinks	exon	8192633	8198202	.	-	.	gene_id LCAG_001819; transcript_id LCAT_00013696; exon_number 1; oId TCONS_00012805; class_code u; tss_id TSS5231;
chr1	Cufflinks	exon	8207531	8207665	.	-	.	gene_id LCAG_001819; transcript_id LCAT_00013696; exon_number 2; oId TCONS_00012805; class_code u; tss_id TSS5231;
chr1	Cufflinks	exon	8192633	8196493	.	-	.	gene_id LCAG_001819; transcript_id LCAT_00013697; exon_number 1; oId TCONS_00012806; class_code u; tss_id TSS5231;
chr1	Cufflinks	exon	8197911	8198202	.	-	.	gene_id LCAG_001819; transcript_id LCAT_00013697; exon_number 2; oId TCONS_00012806; class_code u; tss_id TSS5231;
chr1	Cufflinks	exon	8207531	8207715	.	-	.	gene_id LCAG_001819; transcript_id LCAT_00013697; exon_number 3; oId TCONS_00012806; class_code u; tss_id TSS5231;
chr1	Cufflinks	exon	8207144	8207862	.	-	.	gene_id LCAG_001819; transcript_id LCAT_00013698; exon_number 1; oId TCONS_00021899; class_code u; tss_id TSS5232;
chr1	Cufflinks	exon	10865944	10871362	.	-	.	gene_id LCAG_001839; transcript_id LCAT_00013787; exon_number 1; oId TCONS_00012870; class_code u; tss_id TSS5286;
chr1	Cufflinks	exon	10872783	10873453	.	-	.	gene_id LCAG_001839; transcript_id LCAT_00013787; exon_number 2; oId TCONS_00012870; class_code u; tss_id TSS5286;
chr1	Cufflinks	exon	10875649	10875716	.	-	.	gene_id LCAG_001839; transcript_id LCAT_00013787; exon_number 3; oId TCONS_00012870; class_code u; tss_id TSS5286;
chr1	Cufflinks	exon	10865944	10871362	.	-	.	gene_id LCAG_001839; transcript_id LCAT_00013788; exon_number 1; oId TCONS_00012871; class_code u; tss_id TSS5286;
chr1	Cufflinks	exon	10872783	10872977	.	-	.	gene_id LCAG_001839; transcript_id LCAT_00013788; exon_number 2; oId TCONS_00012871; class_code u; tss_id TSS5286;
chr1	Cufflinks	exon	10873399	10873453	.	-	.	gene_id LCAG_001839; transcript_id LCAT_00013788; exon_number 3; oId TCONS_00012871; class_code u; tss_id TSS5286;
chr1	Cufflinks	exon	10875649	10875718	.	-	.	gene_id LCAG_001839; transcript_id LCAT_00013788; exon_number 4; oId TCONS_00012871; class_code u; tss_id TSS5286;
chr1	Cufflinks	exon	10872526	10873453	.	-	.	gene_id LCAG_001839; transcript_id LCAT_00013789; exon_number 1; oId TCONS_00012872; class_code u; tss_id TSS5286;
chr1	Cufflinks	exon	10875649	10875681	.	-	.	gene_id LCAG_001839; transcript_id LCAT_00013789; exon_number 2; oId TCONS_00012872; class_code u; tss_id TSS5286;
chr1	Cufflinks	exon	10873776	10875671	.	-	.	gene_id LCAG_001839; transcript_id LCAT_00013790; exon_number 1; oId TCONS_00021993; class_code u; tss_id TSS5286;
chr1	Cufflinks	exon	10969566	10969917	.	-	.	gene_id LCAG_001840; transcript_id LCAT_00013791; exon_number 1; oId TCONS_00012873; class_code u; tss_id TSS5287;
chr1	Cufflinks	exon	10971807	10972057	.	-	.	gene_id LCAG_001840; transcript_id LCAT_00013791; exon_number 2; oId TCONS_00012873; class_code u; tss_id TSS5287;
chr1	Cufflinks	exon	10973886	10973942	.	-	.	gene_id LCAG_001840; transcript_id LCAT_00013791; exon_number 3; oId TCONS_00012873; class_code u; tss_id TSS5287;
chr1	Cufflinks	exon	10977053	10977307	.	-	.	gene_id LCAG_001840; transcript_id LCAT_00013791; exon_number 4; oId TCONS_00012873; class_code u; tss_id TSS5287;
chr1	Cufflinks	exon	10978570	10978726	.	-	.	gene_id LCAG_001840; transcript_id LCAT_00013791; exon_number 5; oId TCONS_00012873; class_code u; tss_id TSS5287;
chr1	Cufflinks	exon	10998921	10999120	.	-	.	gene_id LCAG_001840; transcript_id LCAT_00013791; exon_number 6; oId TCONS_00012873; class_code u; tss_id TSS5287;
chr1	Cufflinks	exon	10999623	11000556	.	-	.	gene_id LCAG_001840; transcript_id LCAT_00013791; exon_number 7; oId TCONS_00012873; class_code u; tss_id TSS5287;
chr1	Cufflinks	exon	10972905	10973266	.	-	.	gene_id LCAG_001840; transcript_id LCAT_00013792; exon_number 1; oId TCONS_00012874; class_code u; tss_id TSS5288;
chr1	Cufflinks	exon	10973886	10973942	.	-	.	gene_id LCAG_001840; transcript_id LCAT_00013792; exon_number 2; oId TCONS_00012874; class_code u; tss_id TSS5288;
chr1	Cufflinks	exon	10977053	10977307	.	-	.	gene_id LCAG_001840; transcript_id LCAT_00013792; exon_number 3; oId TCONS_00012874; class_code u; tss_id TSS5288;
chr1	Cufflinks	exon	10980266	10980448	.	-	.	gene_id LCAG_001840; transcript_id LCAT_00013792; exon_number 4; oId TCONS_00012874; class_code u; tss_id TSS5288;
chr1	Cufflinks	exon	10972905	10973266	.	-	.	gene_id LCAG_001840; transcript_id LCAT_00013793; exon_number 1; oId TCONS_00012875; class_code u; tss_id TSS5288;
chr1	Cufflinks	exon	10973886	10973942	.	-	.	gene_id LCAG_001840; transcript_id LCAT_00013793; exon_number 2; oId TCONS_00012875; class_code u; tss_id TSS5288;
chr1	Cufflinks	exon	10977053	10977307	.	-	.	gene_id LCAG_001840; transcript_id LCAT_00013793; exon_number 3; oId TCONS_00012875; class_code u; tss_id TSS5288;
chr1	Cufflinks	exon	10978570	10978729	.	-	.	gene_id LCAG_001840; transcript_id LCAT_00013793; exon_number 4; oId TCONS_00012875; class_code u; tss_id TSS5288;
chr1	Cufflinks	exon	10980266	10980452	.	-	.	gene_id LCAG_001840; transcript_id LCAT_00013793; exon_number 5; oId TCONS_00012875; class_code u; tss_id TSS5288;
chr1	Cufflinks	exon	10972905	10973266	.	-	.	gene_id LCAG_001840; transcript_id LCAT_00013794; exon_number 1; oId TCONS_00012876; class_code u; tss_id TSS5288;
chr1	Cufflinks	exon	10973886	10973942	.	-	.	gene_id LCAG_001840; transcript_id LCAT_00013794; exon_number 2; oId TCONS_00012876; class_code u; tss_id TSS5288;
chr1	Cufflinks	exon	10977053	10977307	.	-	.	gene_id LCAG_001840; transcript_id LCAT_00013794; exon_number 3; oId TCONS_00012876; class_code u; tss_id TSS5288;
chr1	Cufflinks	exon	10978570	10978726	.	-	.	gene_id LCAG_001840; transcript_id LCAT_00013794; exon_number 4; oId TCONS_00012876; class_code u; tss_id TSS5288;
chr1	Cufflinks	exon	10980266	10980466	.	-	.	gene_id LCAG_001840; transcript_id LCAT_00013794; exon_number 5; oId TCONS_00012876; class_code u; tss_id TSS5288;
chr1	Cufflinks	exon	10997080	10997228	.	-	.	gene_id LCAG_001840; transcript_id LCAT_00013795; exon_number 1; oId TCONS_00012877; class_code u; tss_id TSS5289;
chr1	Cufflinks	exon	10998921	10999120	.	-	.	gene_id LCAG_001840; transcript_id LCAT_00013795; exon_number 2; oId TCONS_00012877; class_code u; tss_id TSS5289;
chr1	Cufflinks	exon	10999623	11000144	.	-	.	gene_id LCAG_001840; transcript_id LCAT_00013795; exon_number 3; oId TCONS_00012877; class_code u; tss_id TSS5289;
chr1	Cufflinks	exon	14154807	14155158	.	-	.	gene_id LCAG_001866; transcript_id LCAT_00013905; exon_number 1; oId TCONS_00012977; class_code u; tss_id TSS5335;
chr1	Cufflinks	exon	14155496	14156066	.	-	.	gene_id LCAG_001866; transcript_id LCAT_00013905; exon_number 2; oId TCONS_00012977; class_code u; tss_id TSS5335;
chr1	Cufflinks	exon	14755378	14756294	.	-	.	gene_id LCAG_001869; transcript_id LCAT_00013914; exon_number 1; oId TCONS_00012985; class_code u; tss_id TSS5341;
chr1	Cufflinks	exon	14756489	14757550	.	-	.	gene_id LCAG_001869; transcript_id LCAT_00013914; exon_number 2; oId TCONS_00012985; class_code u; tss_id TSS5341;
chr1	Cufflinks	exon	17766375	17766588	.	-	.	gene_id LCAG_001904; transcript_id LCAT_00014256; exon_number 1; oId TCONS_00013307; class_code u; tss_id TSS5434;
chr1	Cufflinks	exon	17767377	17767549	.	-	.	gene_id LCAG_001904; transcript_id LCAT_00014256; exon_number 2; oId TCONS_00013307; class_code u; tss_id TSS5434;
chr1	Cufflinks	exon	17767954	17768025	.	-	.	gene_id LCAG_001904; transcript_id LCAT_00014256; exon_number 3; oId TCONS_00013307; class_code u; tss_id TSS5434;
chr1	Cufflinks	exon	17766620	17767549	.	-	.	gene_id LCAG_001904; transcript_id LCAT_00014257; exon_number 1; oId TCONS_00013308; class_code u; tss_id TSS5435;
chr1	Cufflinks	exon	17767815	17767878	.	-	.	gene_id LCAG_001904; transcript_id LCAT_00014257; exon_number 2; oId TCONS_00013308; class_code u; tss_id TSS5435;
chr1	Cufflinks	exon	17766620	17767293	.	-	.	gene_id LCAG_001904; transcript_id LCAT_00014258; exon_number 1; oId TCONS_00013309; class_code u; tss_id TSS5434;
chr1	Cufflinks	exon	17767377	17767549	.	-	.	gene_id LCAG_001904; transcript_id LCAT_00014258; exon_number 2; oId TCONS_00013309; class_code u; tss_id TSS5434;
chr1	Cufflinks	exon	17767954	17768010	.	-	.	gene_id LCAG_001904; transcript_id LCAT_00014258; exon_number 3; oId TCONS_00013309; class_code u; tss_id TSS5434;
chr1	Cufflinks	exon	18217857	18218891	.	-	.	gene_id LCAG_001905; transcript_id LCAT_00014259; exon_number 1; oId TCONS_00013310; class_code u; tss_id TSS5436;
chr1	Cufflinks	exon	18219978	18220130	.	-	.	gene_id LCAG_001905; transcript_id LCAT_00014259; exon_number 2; oId TCONS_00013310; class_code u; tss_id TSS5436;
chr1	Cufflinks	exon	18852313	18852365	.	-	.	gene_id LCAG_001906; transcript_id LCAT_00014260; exon_number 1; oId TCONS_00013311; class_code u; tss_id TSS5437;
chr1	Cufflinks	exon	18855134	18855492	.	-	.	gene_id LCAG_001906; transcript_id LCAT_00014260; exon_number 2; oId TCONS_00013311; class_code u; tss_id TSS5437;
chr1	Cufflinks	exon	18858718	18859258	.	-	.	gene_id LCAG_001906; transcript_id LCAT_00014260; exon_number 3; oId TCONS_00013311; class_code u; tss_id TSS5437;
chr1	Cufflinks	exon	18852313	18852365	.	-	.	gene_id LCAG_001906; transcript_id LCAT_00014261; exon_number 1; oId TCONS_00013312; class_code u; tss_id TSS5438;
chr1	Cufflinks	exon	18855134	18855492	.	-	.	gene_id LCAG_001906; transcript_id LCAT_00014261; exon_number 2; oId TCONS_00013312; class_code u; tss_id TSS5438;
chr1	Cufflinks	exon	18859926	18859950	.	-	.	gene_id LCAG_001906; transcript_id LCAT_00014261; exon_number 3; oId TCONS_00013312; class_code u; tss_id TSS5438;
chr1	Cufflinks	exon	19378932	19379181	.	-	.	gene_id LCAG_001908; transcript_id LCAT_00014275; exon_number 1; oId TCONS_00013325; class_code u; tss_id TSS5444;
chr1	Cufflinks	exon	19381561	19384573	.	-	.	gene_id LCAG_001908; transcript_id LCAT_00014275; exon_number 2; oId TCONS_00013325; class_code u; tss_id TSS5444;
chr1	Cufflinks	exon	19384721	19386621	.	-	.	gene_id LCAG_001908; transcript_id LCAT_00014275; exon_number 3; oId TCONS_00013325; class_code u; tss_id TSS5444;
chr1	Cufflinks	exon	19378932	19379159	.	-	.	gene_id LCAG_001908; transcript_id LCAT_00014277; exon_number 1; oId TCONS_00013327; class_code u; tss_id TSS5444;
chr1	Cufflinks	exon	19381561	19384573	.	-	.	gene_id LCAG_001908; transcript_id LCAT_00014277; exon_number 2; oId TCONS_00013327; class_code u; tss_id TSS5444;
chr1	Cufflinks	exon	19384721	19386621	.	-	.	gene_id LCAG_001908; transcript_id LCAT_00014277; exon_number 3; oId TCONS_00013327; class_code u; tss_id TSS5444;
chr1	Cufflinks	exon	19378932	19379181	.	-	.	gene_id LCAG_001908; transcript_id LCAT_00014276; exon_number 1; oId TCONS_00013326; class_code u; tss_id TSS5444;
chr1	Cufflinks	exon	19381561	19382325	.	-	.	gene_id LCAG_001908; transcript_id LCAT_00014276; exon_number 2; oId TCONS_00013326; class_code u; tss_id TSS5444;
chr1	Cufflinks	exon	19384474	19384573	.	-	.	gene_id LCAG_001908; transcript_id LCAT_00014276; exon_number 3; oId TCONS_00013326; class_code u; tss_id TSS5444;
chr1	Cufflinks	exon	19384721	19386621	.	-	.	gene_id LCAG_001908; transcript_id LCAT_00014276; exon_number 4; oId TCONS_00013326; class_code u; tss_id TSS5444;
chr1	Cufflinks	exon	19378932	19382384	.	-	.	gene_id LCAG_001908; transcript_id LCAT_00014274; exon_number 1; oId TCONS_00013324; class_code u; tss_id TSS5444;
chr1	Cufflinks	exon	19384474	19384573	.	-	.	gene_id LCAG_001908; transcript_id LCAT_00014274; exon_number 2; oId TCONS_00013324; class_code u; tss_id TSS5444;
chr1	Cufflinks	exon	19384721	19386621	.	-	.	gene_id LCAG_001908; transcript_id LCAT_00014274; exon_number 3; oId TCONS_00013324; class_code u; tss_id TSS5444;
chr1	Cufflinks	exon	19378932	19384573	.	-	.	gene_id LCAG_001908; transcript_id LCAT_00014273; exon_number 1; oId TCONS_00013323; class_code u; tss_id TSS5444;
chr1	Cufflinks	exon	19384721	19386621	.	-	.	gene_id LCAG_001908; transcript_id LCAT_00014273; exon_number 2; oId TCONS_00013323; class_code u; tss_id TSS5444;
chr1	Cufflinks	exon	19387179	19387552	.	-	.	gene_id LCAG_001909; transcript_id LCAT_00014278; exon_number 1; oId TCONS_00013328; class_code u; tss_id TSS5445;
chr1	Cufflinks	exon	19387658	19394918	.	-	.	gene_id LCAG_001909; transcript_id LCAT_00014278; exon_number 2; oId TCONS_00013328; class_code u; tss_id TSS5445;
chr1	Cufflinks	exon	20529693	20529862	.	-	.	gene_id LCAG_001921; transcript_id LCAT_00014368; exon_number 1; oId TCONS_00013407; class_code u; tss_id TSS5482;
chr1	Cufflinks	exon	20538342	20539644	.	-	.	gene_id LCAG_001921; transcript_id LCAT_00014368; exon_number 2; oId TCONS_00013407; class_code u; tss_id TSS5482;
chr1	Cufflinks	exon	22270466	22271289	.	-	.	gene_id LCAG_001937; transcript_id LCAT_00014491; exon_number 1; oId TCONS_00013476; class_code u; tss_id TSS5573;
chr1	Cufflinks	exon	22283175	22283333	.	-	.	gene_id LCAG_001937; transcript_id LCAT_00014491; exon_number 2; oId TCONS_00013476; class_code u; tss_id TSS5573;
chr1	Cufflinks	exon	22276985	22280568	.	-	.	gene_id LCAG_001937; transcript_id LCAT_00014492; exon_number 1; oId TCONS_00022385; class_code u; tss_id TSS5574;
chr1	Cufflinks	exon	22276985	22278143	.	-	.	gene_id LCAG_001937; transcript_id LCAT_00014493; exon_number 1; oId TCONS_00013477; class_code u; tss_id TSS5573;
chr1	Cufflinks	exon	22283175	22283325	.	-	.	gene_id LCAG_001937; transcript_id LCAT_00014493; exon_number 2; oId TCONS_00013477; class_code u; tss_id TSS5573;
chr1	Cufflinks	exon	22276985	22277859	.	-	.	gene_id LCAG_001937; transcript_id LCAT_00014494; exon_number 1; oId TCONS_00013478; class_code u; tss_id TSS5573;
chr1	Cufflinks	exon	22283175	22283331	.	-	.	gene_id LCAG_001937; transcript_id LCAT_00014494; exon_number 2; oId TCONS_00013478; class_code u; tss_id TSS5573;
chr1	Cufflinks	exon	22281444	22283248	.	-	.	gene_id LCAG_001937; transcript_id LCAT_00014495; exon_number 1; oId TCONS_00022386; class_code u; tss_id TSS5573;
chr1	Cufflinks	exon	23310055	23312351	.	-	.	gene_id LCAG_001943; transcript_id LCAT_00014503; exon_number 1; oId TCONS_00013485; class_code u; tss_id TSS5580;
chr1	Cufflinks	exon	23330343	23330535	.	-	.	gene_id LCAG_001943; transcript_id LCAT_00014503; exon_number 2; oId TCONS_00013485; class_code u; tss_id TSS5580;
chr1	Cufflinks	exon	25186282	25189596	.	-	.	gene_id LCAG_001970; transcript_id LCAT_00014681; exon_number 1; oId TCONS_00022460; class_code u; tss_id TSS5645;
chr1	Cufflinks	exon	25186282	25188259	.	-	.	gene_id LCAG_001970; transcript_id LCAT_00014680; exon_number 1; oId TCONS_00013646; class_code u; tss_id TSS5645;
chr1	Cufflinks	exon	25188491	25189596	.	-	.	gene_id LCAG_001970; transcript_id LCAT_00014680; exon_number 2; oId TCONS_00013646; class_code u; tss_id TSS5645;
chr1	Cufflinks	exon	25456400	25457811	.	-	.	gene_id LCAG_001974; transcript_id LCAT_00014690; exon_number 1; oId TCONS_00022471; class_code u; tss_id TSS5652;
chr1	Cufflinks	exon	25456683	25457089	.	-	.	gene_id LCAG_001974; transcript_id LCAT_00014691; exon_number 1; oId TCONS_00013652; class_code u; tss_id TSS5653;
chr1	Cufflinks	exon	25458867	25458916	.	-	.	gene_id LCAG_001974; transcript_id LCAT_00014691; exon_number 2; oId TCONS_00013652; class_code u; tss_id TSS5653;
chr1	Cufflinks	exon	25498608	25498784	.	-	.	gene_id LCAG_001975; transcript_id LCAT_00014692; exon_number 1; oId TCONS_00013653; class_code u; tss_id TSS5654;
chr1	Cufflinks	exon	25501463	25502140	.	-	.	gene_id LCAG_001975; transcript_id LCAT_00014692; exon_number 2; oId TCONS_00013653; class_code u; tss_id TSS5654;
chr1	Cufflinks	exon	26491695	26492414	.	-	.	gene_id LCAG_001988; transcript_id LCAT_00014753; exon_number 1; oId TCONS_00013709; class_code u; tss_id TSS5691;
chr1	Cufflinks	exon	26492526	26492593	.	-	.	gene_id LCAG_001988; transcript_id LCAT_00014753; exon_number 2; oId TCONS_00013709; class_code u; tss_id TSS5691;
chr1	Cufflinks	exon	26827565	26828867	.	-	.	gene_id LCAG_001992; transcript_id LCAT_00014794; exon_number 1; oId TCONS_00022507; class_code u; tss_id TSS5705;
chr1	Cufflinks	exon	26827565	26827990	.	-	.	gene_id LCAG_001992; transcript_id LCAT_00014795; exon_number 1; oId TCONS_00013749; class_code u; tss_id TSS5706;
chr1	Cufflinks	exon	26833965	26834215	.	-	.	gene_id LCAG_001992; transcript_id LCAT_00014795; exon_number 2; oId TCONS_00013749; class_code u; tss_id TSS5706;
chr1	Cufflinks	exon	27834471	27834701	.	-	.	gene_id LCAG_002009; transcript_id LCAT_00014867; exon_number 1; oId TCONS_00013815; class_code u; tss_id TSS5739;
chr1	Cufflinks	exon	27834878	27834949	.	-	.	gene_id LCAG_002009; transcript_id LCAT_00014867; exon_number 2; oId TCONS_00013815; class_code u; tss_id TSS5739;
chr1	Cufflinks	exon	28632913	28633082	.	-	.	gene_id LCAG_002021; transcript_id LCAT_00014935; exon_number 1; oId TCONS_00013879; class_code u; tss_id TSS5765;
chr1	Cufflinks	exon	28633190	28633383	.	-	.	gene_id LCAG_002021; transcript_id LCAT_00014935; exon_number 2; oId TCONS_00013879; class_code u; tss_id TSS5765;
chr1	Cufflinks	exon	31852940	31853648	.	-	.	gene_id LCAG_002045; transcript_id LCAT_00015017; exon_number 1; oId TCONS_00022635; class_code u; tss_id TSS5829;
chr1	Cufflinks	exon	31853133	31853392	.	-	.	gene_id LCAG_002045; transcript_id LCAT_00015018; exon_number 1; oId TCONS_00013926; class_code u; tss_id TSS5830;
chr1	Cufflinks	exon	31856737	31856845	.	-	.	gene_id LCAG_002045; transcript_id LCAT_00015018; exon_number 2; oId TCONS_00013926; class_code u; tss_id TSS5830;
chr1	Cufflinks	exon	31857439	31857520	.	-	.	gene_id LCAG_002045; transcript_id LCAT_00015018; exon_number 3; oId TCONS_00013926; class_code u; tss_id TSS5830;
chr1	Cufflinks	exon	31856266	31856550	.	-	.	gene_id LCAG_002045; transcript_id LCAT_00015019; exon_number 1; oId TCONS_00013927; class_code u; tss_id TSS5831;
chr1	Cufflinks	exon	31856797	31856849	.	-	.	gene_id LCAG_002045; transcript_id LCAT_00015019; exon_number 2; oId TCONS_00013927; class_code u; tss_id TSS5831;
chr1	Cufflinks	exon	31857443	31857665	.	-	.	gene_id LCAG_002045; transcript_id LCAT_00015019; exon_number 3; oId TCONS_00013927; class_code u; tss_id TSS5831;
chr1	Cufflinks	exon	33367749	33368759	.	-	.	gene_id LCAG_002067; transcript_id LCAT_00015351; exon_number 1; oId TCONS_00022677; class_code u; tss_id TSS5893;
chr1	Cufflinks	exon	33367749	33368433	.	-	.	gene_id LCAG_002067; transcript_id LCAT_00015352; exon_number 1; oId TCONS_00014245; class_code u; tss_id TSS5893;
chr1	Cufflinks	exon	33368708	33368764	.	-	.	gene_id LCAG_002067; transcript_id LCAT_00015352; exon_number 2; oId TCONS_00014245; class_code u; tss_id TSS5893;
chr1	Cufflinks	exon	34784854	34785347	.	-	.	gene_id LCAG_002073; transcript_id LCAT_00015468; exon_number 1; oId TCONS_00014354; class_code u; tss_id TSS5917;
chr1	Cufflinks	exon	34790517	34791023	.	-	.	gene_id LCAG_002073; transcript_id LCAT_00015468; exon_number 2; oId TCONS_00014354; class_code u; tss_id TSS5917;
chr1	Cufflinks	exon	34784854	34785347	.	-	.	gene_id LCAG_002073; transcript_id LCAT_00015469; exon_number 1; oId TCONS_00014355; class_code u; tss_id TSS5918;
chr1	Cufflinks	exon	34790517	34790702	.	-	.	gene_id LCAG_002073; transcript_id LCAT_00015469; exon_number 2; oId TCONS_00014355; class_code u; tss_id TSS5918;
chr1	Cufflinks	exon	34796309	34797339	.	-	.	gene_id LCAG_002073; transcript_id LCAT_00015469; exon_number 3; oId TCONS_00014355; class_code u; tss_id TSS5918;
chr1	Cufflinks	exon	34784854	34785347	.	-	.	gene_id LCAG_002073; transcript_id LCAT_00015470; exon_number 1; oId TCONS_00014356; class_code u; tss_id TSS5919;
chr1	Cufflinks	exon	34790517	34790702	.	-	.	gene_id LCAG_002073; transcript_id LCAT_00015470; exon_number 2; oId TCONS_00014356; class_code u; tss_id TSS5919;
chr1	Cufflinks	exon	34799347	34799412	.	-	.	gene_id LCAG_002073; transcript_id LCAT_00015470; exon_number 3; oId TCONS_00014356; class_code u; tss_id TSS5919;
chr1	Cufflinks	exon	34799498	34799605	.	-	.	gene_id LCAG_002073; transcript_id LCAT_00015470; exon_number 4; oId TCONS_00014356; class_code u; tss_id TSS5919;
chr1	Cufflinks	exon	34790120	34793019	.	-	.	gene_id LCAG_002073; transcript_id LCAT_00015473; exon_number 1; oId TCONS_00022702; class_code u; tss_id TSS5922;
chr1	Cufflinks	exon	34921314	34928710	.	-	.	gene_id LCAG_002073; transcript_id LCAT_00015475; exon_number 1; oId TCONS_00014360; class_code u; tss_id TSS5920;
chr1	Cufflinks	exon	34929203	34930962	.	-	.	gene_id LCAG_002073; transcript_id LCAT_00015475; exon_number 2; oId TCONS_00014360; class_code u; tss_id TSS5920;
chr1	Cufflinks	exon	34904632	34910697	.	-	.	gene_id LCAG_002074; transcript_id LCAT_00015474; exon_number 1; oId TCONS_00014359; class_code u; tss_id TSS5924;
chr1	Cufflinks	exon	34911440	34913172	.	-	.	gene_id LCAG_002074; transcript_id LCAT_00015474; exon_number 2; oId TCONS_00014359; class_code u; tss_id TSS5924;
chr1	Cufflinks	exon	37141467	37143327	.	-	.	gene_id LCAG_002090; transcript_id LCAT_00015581; exon_number 1; oId TCONS_00014449; class_code u; tss_id TSS5971;
chr1	Cufflinks	exon	37146025	37146112	.	-	.	gene_id LCAG_002090; transcript_id LCAT_00015581; exon_number 2; oId TCONS_00014449; class_code u; tss_id TSS5971;
chr1	Cufflinks	exon	37169348	37169390	.	-	.	gene_id LCAG_002090; transcript_id LCAT_00015581; exon_number 3; oId TCONS_00014449; class_code u; tss_id TSS5971;
chr1	Cufflinks	exon	37838400	37839365	.	-	.	gene_id LCAG_002095; transcript_id LCAT_00015590; exon_number 1; oId TCONS_00014455; class_code u; tss_id TSS5977;
chr1	Cufflinks	exon	37889439	37889508	.	-	.	gene_id LCAG_002095; transcript_id LCAT_00015590; exon_number 2; oId TCONS_00014455; class_code u; tss_id TSS5977;
chr1	Cufflinks	exon	37864305	37864663	.	-	.	gene_id LCAG_002095; transcript_id LCAT_00015591; exon_number 1; oId TCONS_00014456; class_code u; tss_id TSS5977;
chr1	Cufflinks	exon	37889439	37889484	.	-	.	gene_id LCAG_002095; transcript_id LCAT_00015591; exon_number 2; oId TCONS_00014456; class_code u; tss_id TSS5977;
chr1	Cufflinks	exon	39158072	39160695	.	-	.	gene_id LCAG_002108; transcript_id LCAT_00015742; exon_number 1; oId TCONS_00022823; class_code u; tss_id TSS6010;
chr1	Cufflinks	exon	39192102	39192702	.	-	.	gene_id LCAG_002108; transcript_id LCAT_00015747; exon_number 1; oId TCONS_00014604; class_code u; tss_id TSS6009;
chr1	Cufflinks	exon	39194121	39194271	.	-	.	gene_id LCAG_002108; transcript_id LCAT_00015747; exon_number 2; oId TCONS_00014604; class_code u; tss_id TSS6009;
chr1	Cufflinks	exon	39193179	39194245	.	-	.	gene_id LCAG_002108; transcript_id LCAT_00015748; exon_number 1; oId TCONS_00022826; class_code u; tss_id TSS6009;
chr1	Cufflinks	exon	39954455	39955799	.	-	.	gene_id LCAG_002112; transcript_id LCAT_00015758; exon_number 1; oId TCONS_00014612; class_code u; tss_id TSS6018;
chr1	Cufflinks	exon	39956361	39956908	.	-	.	gene_id LCAG_002112; transcript_id LCAT_00015758; exon_number 2; oId TCONS_00014612; class_code u; tss_id TSS6018;
chr1	Cufflinks	exon	39955915	39957162	.	-	.	gene_id LCAG_002112; transcript_id LCAT_00015759; exon_number 1; oId TCONS_00022852; class_code u; tss_id TSS6019;
chr1	Cufflinks	exon	41362880	41363483	.	-	.	gene_id LCAG_002127; transcript_id LCAT_00015904; exon_number 1; oId TCONS_00014753; class_code u; tss_id TSS6065;
chr1	Cufflinks	exon	41364917	41366439	.	-	.	gene_id LCAG_002127; transcript_id LCAT_00015904; exon_number 2; oId TCONS_00014753; class_code u; tss_id TSS6065;
chr1	Cufflinks	exon	41362880	41364079	.	-	.	gene_id LCAG_002127; transcript_id LCAT_00015903; exon_number 1; oId TCONS_00014752; class_code u; tss_id TSS6065;
chr1	Cufflinks	exon	41364972	41366439	.	-	.	gene_id LCAG_002127; transcript_id LCAT_00015903; exon_number 2; oId TCONS_00014752; class_code u; tss_id TSS6065;
chr1	Cufflinks	exon	41950592	41953606	.	-	.	gene_id LCAG_002131; transcript_id LCAT_00015949; exon_number 1; oId TCONS_00022920; class_code u; tss_id TSS6080;
chr1	Cufflinks	exon	43532581	43533212	.	-	.	gene_id LCAG_002143; transcript_id LCAT_00016019; exon_number 1; oId TCONS_00014857; class_code u; tss_id TSS6111;
chr1	Cufflinks	exon	43533699	43533915	.	-	.	gene_id LCAG_002143; transcript_id LCAT_00016019; exon_number 2; oId TCONS_00014857; class_code u; tss_id TSS6111;
chr1	Cufflinks	exon	55780135	55780863	.	-	.	gene_id LCAG_002234; transcript_id LCAT_00016586; exon_number 1; oId TCONS_00015369; class_code u; tss_id TSS6335;
chr1	Cufflinks	exon	55785864	55787839	.	-	.	gene_id LCAG_002234; transcript_id LCAT_00016586; exon_number 2; oId TCONS_00015369; class_code u; tss_id TSS6335;
chr1	Cufflinks	exon	56500103	56502735	.	-	.	gene_id LCAG_002236; transcript_id LCAT_00016588; exon_number 1; oId TCONS_00023246; class_code u; tss_id TSS6337;
chr1	Cufflinks	exon	56780469	56780998	.	-	.	gene_id LCAG_002238; transcript_id LCAT_00016592; exon_number 1; oId TCONS_00015374; class_code u; tss_id TSS6341;
chr1	Cufflinks	exon	56784058	56784925	.	-	.	gene_id LCAG_002238; transcript_id LCAT_00016592; exon_number 2; oId TCONS_00015374; class_code u; tss_id TSS6341;
chr1	Cufflinks	exon	56893597	56894094	.	-	.	gene_id LCAG_002240; transcript_id LCAT_00016595; exon_number 1; oId TCONS_00015376; class_code u; tss_id TSS6344;
chr1	Cufflinks	exon	56942805	56943450	.	-	.	gene_id LCAG_002240; transcript_id LCAT_00016595; exon_number 2; oId TCONS_00015376; class_code u; tss_id TSS6344;
chr1	Cufflinks	exon	60795191	60799647	.	-	.	gene_id LCAG_002258; transcript_id LCAT_00016721; exon_number 1; oId TCONS_00015490; class_code u; tss_id TSS6389;
chr1	Cufflinks	exon	60808098	60808310	.	-	.	gene_id LCAG_002258; transcript_id LCAT_00016721; exon_number 2; oId TCONS_00015490; class_code u; tss_id TSS6389;
chr1	Cufflinks	exon	60810706	60810730	.	-	.	gene_id LCAG_002258; transcript_id LCAT_00016721; exon_number 3; oId TCONS_00015490; class_code u; tss_id TSS6389;
chr1	Cufflinks	exon	60795191	60799647	.	-	.	gene_id LCAG_002258; transcript_id LCAT_00016722; exon_number 1; oId TCONS_00015491; class_code u; tss_id TSS6390;
chr1	Cufflinks	exon	60808098	60808270	.	-	.	gene_id LCAG_002258; transcript_id LCAT_00016722; exon_number 2; oId TCONS_00015491; class_code u; tss_id TSS6390;
chr1	Cufflinks	exon	60811313	60811429	.	-	.	gene_id LCAG_002258; transcript_id LCAT_00016722; exon_number 3; oId TCONS_00015491; class_code u; tss_id TSS6390;
chr1	Cufflinks	exon	62019030	62019252	.	-	.	gene_id LCAG_002263; transcript_id LCAT_00016749; exon_number 1; oId TCONS_00015513; class_code u; tss_id TSS6406;
chr1	Cufflinks	exon	62021434	62021574	.	-	.	gene_id LCAG_002263; transcript_id LCAT_00016749; exon_number 2; oId TCONS_00015513; class_code u; tss_id TSS6406;
chr1	Cufflinks	exon	63430989	63431754	.	-	.	gene_id LCAG_002267; transcript_id LCAT_00016765; exon_number 1; oId TCONS_00015529; class_code u; tss_id TSS6411;
chr1	Cufflinks	exon	63432400	63432645	.	-	.	gene_id LCAG_002267; transcript_id LCAT_00016765; exon_number 2; oId TCONS_00015529; class_code u; tss_id TSS6411;
chr1	Cufflinks	exon	63795009	63795111	.	-	.	gene_id LCAG_002270; transcript_id LCAT_00016781; exon_number 1; oId TCONS_00015544; class_code u; tss_id TSS6418;
chr1	Cufflinks	exon	63795200	63795433	.	-	.	gene_id LCAG_002270; transcript_id LCAT_00016781; exon_number 2; oId TCONS_00015544; class_code u; tss_id TSS6418;
chr1	Cufflinks	exon	68103467	68104871	.	-	.	gene_id LCAG_002288; transcript_id LCAT_00016853; exon_number 1; oId TCONS_00015607; class_code u; tss_id TSS6450;
chr1	Cufflinks	exon	68105198	68105270	.	-	.	gene_id LCAG_002288; transcript_id LCAT_00016853; exon_number 2; oId TCONS_00015607; class_code u; tss_id TSS6450;
chr1	Cufflinks	exon	68110583	68110848	.	-	.	gene_id LCAG_002288; transcript_id LCAT_00016853; exon_number 3; oId TCONS_00015607; class_code u; tss_id TSS6450;
chr1	Cufflinks	exon	68762397	68762465	.	-	.	gene_id LCAG_002297; transcript_id LCAT_00016871; exon_number 1; oId TCONS_00015616; class_code u; tss_id TSS6466;
chr1	Cufflinks	exon	68762894	68762976	.	-	.	gene_id LCAG_002297; transcript_id LCAT_00016871; exon_number 2; oId TCONS_00015616; class_code u; tss_id TSS6466;
chr1	Cufflinks	exon	72841566	72842936	.	-	.	gene_id LCAG_002307; transcript_id LCAT_00016907; exon_number 1; oId TCONS_00023517; class_code u; tss_id TSS6487;
chr1	Cufflinks	exon	72842052	72842267	.	-	.	gene_id LCAG_002307; transcript_id LCAT_00016908; exon_number 1; oId TCONS_00015643; class_code u; tss_id TSS6488;
chr1	Cufflinks	exon	72845741	72845836	.	-	.	gene_id LCAG_002307; transcript_id LCAT_00016908; exon_number 2; oId TCONS_00015643; class_code u; tss_id TSS6488;
chr1	Cufflinks	exon	73631002	73631928	.	-	.	gene_id LCAG_002310; transcript_id LCAT_00016915; exon_number 1; oId TCONS_00015649; class_code u; tss_id TSS6491;
chr1	Cufflinks	exon	73642410	73642699	.	-	.	gene_id LCAG_002310; transcript_id LCAT_00016915; exon_number 2; oId TCONS_00015649; class_code u; tss_id TSS6491;
chr1	Cufflinks	exon	78238646	78238696	.	-	.	gene_id LCAG_002324; transcript_id LCAT_00016979; exon_number 1; oId TCONS_00015700; class_code u; tss_id TSS6530;
chr1	Cufflinks	exon	78238759	78239007	.	-	.	gene_id LCAG_002324; transcript_id LCAT_00016979; exon_number 2; oId TCONS_00015700; class_code u; tss_id TSS6530;
chr1	Cufflinks	exon	86730980	86732629	.	-	.	gene_id LCAG_002354; transcript_id LCAT_00017144; exon_number 1; oId TCONS_00023733; class_code u; tss_id TSS6601;
chr1	Cufflinks	exon	86730980	86732297	.	-	.	gene_id LCAG_002354; transcript_id LCAT_00017145; exon_number 1; oId TCONS_00015848; class_code u; tss_id TSS6602;
chr1	Cufflinks	exon	86744734	86744781	.	-	.	gene_id LCAG_002354; transcript_id LCAT_00017145; exon_number 2; oId TCONS_00015848; class_code u; tss_id TSS6602;
chr1	Cufflinks	exon	86730980	86732297	.	-	.	gene_id LCAG_002354; transcript_id LCAT_00017146; exon_number 1; oId TCONS_00015849; class_code u; tss_id TSS6603;
chr1	Cufflinks	exon	86779247	86779383	.	-	.	gene_id LCAG_002354; transcript_id LCAT_00017146; exon_number 2; oId TCONS_00015849; class_code u; tss_id TSS6603;
chr1	Cufflinks	exon	86784015	86791424	.	-	.	gene_id LCAG_002354; transcript_id LCAT_00017146; exon_number 3; oId TCONS_00015849; class_code u; tss_id TSS6603;
chr1	Cufflinks	exon	86730980	86732297	.	-	.	gene_id LCAG_002354; transcript_id LCAT_00017147; exon_number 1; oId TCONS_00015850; class_code u; tss_id TSS6604;
chr1	Cufflinks	exon	86779247	86779383	.	-	.	gene_id LCAG_002354; transcript_id LCAT_00017147; exon_number 2; oId TCONS_00015850; class_code u; tss_id TSS6604;
chr1	Cufflinks	exon	86784015	86786714	.	-	.	gene_id LCAG_002354; transcript_id LCAT_00017147; exon_number 3; oId TCONS_00015850; class_code u; tss_id TSS6604;
chr1	Cufflinks	exon	86794579	86794824	.	-	.	gene_id LCAG_002354; transcript_id LCAT_00017147; exon_number 4; oId TCONS_00015850; class_code u; tss_id TSS6604;
chr1	Cufflinks	exon	86730980	86731486	.	-	.	gene_id LCAG_002354; transcript_id LCAT_00017148; exon_number 1; oId TCONS_00015851; class_code u; tss_id TSS6605;
chr1	Cufflinks	exon	86779247	86779383	.	-	.	gene_id LCAG_002354; transcript_id LCAT_00017148; exon_number 2; oId TCONS_00015851; class_code u; tss_id TSS6605;
chr1	Cufflinks	exon	86784015	86784078	.	-	.	gene_id LCAG_002354; transcript_id LCAT_00017148; exon_number 3; oId TCONS_00015851; class_code u; tss_id TSS6605;
chr1	Cufflinks	exon	86784339	86786714	.	-	.	gene_id LCAG_002354; transcript_id LCAT_00017148; exon_number 4; oId TCONS_00015851; class_code u; tss_id TSS6605;
chr1	Cufflinks	exon	86794579	86794813	.	-	.	gene_id LCAG_002354; transcript_id LCAT_00017148; exon_number 5; oId TCONS_00015851; class_code u; tss_id TSS6605;
chr1	Cufflinks	exon	86795121	86795177	.	-	.	gene_id LCAG_002354; transcript_id LCAT_00017148; exon_number 6; oId TCONS_00015851; class_code u; tss_id TSS6605;
chr1	Cufflinks	exon	86745040	86745245	.	-	.	gene_id LCAG_002354; transcript_id LCAT_00017149; exon_number 1; oId TCONS_00015852; class_code u; tss_id TSS6603;
chr1	Cufflinks	exon	86779247	86779383	.	-	.	gene_id LCAG_002354; transcript_id LCAT_00017149; exon_number 2; oId TCONS_00015852; class_code u; tss_id TSS6603;
chr1	Cufflinks	exon	86784015	86784078	.	-	.	gene_id LCAG_002354; transcript_id LCAT_00017149; exon_number 3; oId TCONS_00015852; class_code u; tss_id TSS6603;
chr1	Cufflinks	exon	86784339	86791424	.	-	.	gene_id LCAG_002354; transcript_id LCAT_00017149; exon_number 4; oId TCONS_00015852; class_code u; tss_id TSS6603;
chr1	Cufflinks	exon	86745040	86745245	.	-	.	gene_id LCAG_002354; transcript_id LCAT_00017150; exon_number 1; oId TCONS_00015853; class_code u; tss_id TSS6605;
chr1	Cufflinks	exon	86779247	86779383	.	-	.	gene_id LCAG_002354; transcript_id LCAT_00017150; exon_number 2; oId TCONS_00015853; class_code u; tss_id TSS6605;
chr1	Cufflinks	exon	86784015	86786714	.	-	.	gene_id LCAG_002354; transcript_id LCAT_00017150; exon_number 3; oId TCONS_00015853; class_code u; tss_id TSS6605;
chr1	Cufflinks	exon	86795121	86795236	.	-	.	gene_id LCAG_002354; transcript_id LCAT_00017150; exon_number 4; oId TCONS_00015853; class_code u; tss_id TSS6605;
chr1	Cufflinks	exon	86754339	86755193	.	-	.	gene_id LCAG_002354; transcript_id LCAT_00017151; exon_number 1; oId TCONS_00023735; class_code u; tss_id TSS6606;
chr1	Cufflinks	exon	86754339	86754822	.	-	.	gene_id LCAG_002354; transcript_id LCAT_00017152; exon_number 1; oId TCONS_00015854; class_code u; tss_id TSS6603;
chr1	Cufflinks	exon	86779247	86779383	.	-	.	gene_id LCAG_002354; transcript_id LCAT_00017152; exon_number 2; oId TCONS_00015854; class_code u; tss_id TSS6603;
chr1	Cufflinks	exon	86784015	86791424	.	-	.	gene_id LCAG_002354; transcript_id LCAT_00017152; exon_number 3; oId TCONS_00015854; class_code u; tss_id TSS6603;
chr1	Cufflinks	exon	86781339	86781430	.	-	.	gene_id LCAG_002354; transcript_id LCAT_00017153; exon_number 1; oId TCONS_00015855; class_code u; tss_id TSS6603;
chr1	Cufflinks	exon	86784015	86784078	.	-	.	gene_id LCAG_002354; transcript_id LCAT_00017153; exon_number 2; oId TCONS_00015855; class_code u; tss_id TSS6603;
chr1	Cufflinks	exon	86784339	86791424	.	-	.	gene_id LCAG_002354; transcript_id LCAT_00017153; exon_number 3; oId TCONS_00015855; class_code u; tss_id TSS6603;
chr1	Cufflinks	exon	86783551	86784078	.	-	.	gene_id LCAG_002354; transcript_id LCAT_00017154; exon_number 1; oId TCONS_00015856; class_code u; tss_id TSS6605;
chr1	Cufflinks	exon	86784339	86786714	.	-	.	gene_id LCAG_002354; transcript_id LCAT_00017154; exon_number 2; oId TCONS_00015856; class_code u; tss_id TSS6605;
chr1	Cufflinks	exon	86795121	86795236	.	-	.	gene_id LCAG_002354; transcript_id LCAT_00017154; exon_number 3; oId TCONS_00015856; class_code u; tss_id TSS6605;
chr1	Cufflinks	exon	86783691	86791424	.	-	.	gene_id LCAG_002354; transcript_id LCAT_00017155; exon_number 1; oId TCONS_00023736; class_code u; tss_id TSS6603;
chr1	Cufflinks	exon	88025708	88027727	.	-	.	gene_id LCAG_002361; transcript_id LCAT_00017189; exon_number 1; oId TCONS_00023770; class_code u; tss_id TSS6621;
chr1	Cufflinks	exon	88025708	88026169	.	-	.	gene_id LCAG_002361; transcript_id LCAT_00017188; exon_number 1; oId TCONS_00015886; class_code u; tss_id TSS6621;
chr1	Cufflinks	exon	88027517	88027727	.	-	.	gene_id LCAG_002361; transcript_id LCAT_00017188; exon_number 2; oId TCONS_00015886; class_code u; tss_id TSS6621;
chr1	Cufflinks	exon	88286154	88287823	.	-	.	gene_id LCAG_002362; transcript_id LCAT_00017190; exon_number 1; oId TCONS_00015887; class_code u; tss_id TSS6622;
chr1	Cufflinks	exon	88292088	88292500	.	-	.	gene_id LCAG_002362; transcript_id LCAT_00017190; exon_number 2; oId TCONS_00015887; class_code u; tss_id TSS6622;
chr1	Cufflinks	exon	88291834	88292500	.	-	.	gene_id LCAG_002362; transcript_id LCAT_00017191; exon_number 1; oId TCONS_00023779; class_code u; tss_id TSS6622;
chr1	Cufflinks	exon	88978901	88981140	.	-	.	gene_id LCAG_002365; transcript_id LCAT_00017200; exon_number 1; oId TCONS_00023802; class_code u; tss_id TSS6629;
chr1	Cufflinks	exon	90855558	90855885	.	-	.	gene_id LCAG_002380; transcript_id LCAT_00017285; exon_number 1; oId TCONS_00015975; class_code u; tss_id TSS6660;
chr1	Cufflinks	exon	90861002	90861078	.	-	.	gene_id LCAG_002380; transcript_id LCAT_00017285; exon_number 2; oId TCONS_00015975; class_code u; tss_id TSS6660;
chr1	Cufflinks	exon	90866317	90866676	.	-	.	gene_id LCAG_002380; transcript_id LCAT_00017285; exon_number 3; oId TCONS_00015975; class_code u; tss_id TSS6660;
chr1	Cufflinks	exon	91515156	91515243	.	-	.	gene_id LCAG_002387; transcript_id LCAT_00017312; exon_number 1; oId TCONS_00015998; class_code u; tss_id TSS6673;
chr1	Cufflinks	exon	91515299	91515494	.	-	.	gene_id LCAG_002387; transcript_id LCAT_00017312; exon_number 2; oId TCONS_00015998; class_code u; tss_id TSS6673;
chr1	Cufflinks	exon	95873910	95874979	.	-	.	gene_id LCAG_002416; transcript_id LCAT_00017520; exon_number 1; oId TCONS_00016189; class_code u; tss_id TSS6744;
chr1	Cufflinks	exon	95878911	95879170	.	-	.	gene_id LCAG_002416; transcript_id LCAT_00017520; exon_number 2; oId TCONS_00016189; class_code u; tss_id TSS6744;
chr1	Cufflinks	exon	97015369	97016794	.	-	.	gene_id LCAG_002417; transcript_id LCAT_00017521; exon_number 1; oId TCONS_00016190; class_code u; tss_id TSS6745;
chr1	Cufflinks	exon	97018680	97018802	.	-	.	gene_id LCAG_002417; transcript_id LCAT_00017521; exon_number 2; oId TCONS_00016190; class_code u; tss_id TSS6745;
chr1	Cufflinks	exon	97018426	97020655	.	-	.	gene_id LCAG_002417; transcript_id LCAT_00017522; exon_number 1; oId TCONS_00023942; class_code u; tss_id TSS6746;
chr1	Cufflinks	exon	99009926	99013060	.	-	.	gene_id LCAG_002424; transcript_id LCAT_00017540; exon_number 1; oId TCONS_00016199; class_code u; tss_id TSS6760;
chr1	Cufflinks	exon	99040354	99040575	.	-	.	gene_id LCAG_002424; transcript_id LCAT_00017540; exon_number 2; oId TCONS_00016199; class_code u; tss_id TSS6760;
chr1	Cufflinks	exon	101760782	101763395	.	-	.	gene_id LCAG_002439; transcript_id LCAT_00017606; exon_number 1; oId TCONS_00016261; class_code u; tss_id TSS6792;
chr1	Cufflinks	exon	101764565	101764778	.	-	.	gene_id LCAG_002439; transcript_id LCAT_00017606; exon_number 2; oId TCONS_00016261; class_code u; tss_id TSS6792;
chr1	Cufflinks	exon	101772246	101772836	.	-	.	gene_id LCAG_002439; transcript_id LCAT_00017606; exon_number 3; oId TCONS_00016261; class_code u; tss_id TSS6792;
chr1	Cufflinks	exon	104340271	104340482	.	-	.	gene_id LCAG_002445; transcript_id LCAT_00017620; exon_number 1; oId TCONS_00016272; class_code u; tss_id TSS6802;
chr1	Cufflinks	exon	104412102	104412192	.	-	.	gene_id LCAG_002445; transcript_id LCAT_00017620; exon_number 2; oId TCONS_00016272; class_code u; tss_id TSS6802;
chr1	Cufflinks	exon	104420126	104420148	.	-	.	gene_id LCAG_002445; transcript_id LCAT_00017620; exon_number 3; oId TCONS_00016272; class_code u; tss_id TSS6802;
chr1	Cufflinks	exon	104900334	104902064	.	-	.	gene_id LCAG_002447; transcript_id LCAT_00017622; exon_number 1; oId TCONS_00016273; class_code u; tss_id TSS6804;
chr1	Cufflinks	exon	104922428	104922502	.	-	.	gene_id LCAG_002447; transcript_id LCAT_00017622; exon_number 2; oId TCONS_00016273; class_code u; tss_id TSS6804;
chr1	Cufflinks	exon	104900334	104902064	.	-	.	gene_id LCAG_002447; transcript_id LCAT_00017623; exon_number 1; oId TCONS_00016274; class_code u; tss_id TSS6805;
chr1	Cufflinks	exon	104937924	104937945	.	-	.	gene_id LCAG_002447; transcript_id LCAT_00017623; exon_number 2; oId TCONS_00016274; class_code u; tss_id TSS6805;
chr1	Cufflinks	exon	108549042	108554525	.	-	.	gene_id LCAG_002455; transcript_id LCAT_00017636; exon_number 1; oId TCONS_00024087; class_code u; tss_id TSS6814;
chr1	Cufflinks	exon	108549042	108553875	.	-	.	gene_id LCAG_002455; transcript_id LCAT_00017637; exon_number 1; oId TCONS_00016284; class_code u; tss_id TSS6815;
chr1	Cufflinks	exon	108555921	108555996	.	-	.	gene_id LCAG_002455; transcript_id LCAT_00017637; exon_number 2; oId TCONS_00016284; class_code u; tss_id TSS6815;
chr1	Cufflinks	exon	108556500	108556786	.	-	.	gene_id LCAG_002455; transcript_id LCAT_00017637; exon_number 3; oId TCONS_00016284; class_code u; tss_id TSS6815;
chr1	Cufflinks	exon	110518400	110522710	.	-	.	gene_id LCAG_002477; transcript_id LCAT_00017778; exon_number 1; oId TCONS_00024145; class_code u; tss_id TSS6867;
chr1	Cufflinks	exon	110520993	110521874	.	-	.	gene_id LCAG_002477; transcript_id LCAT_00017779; exon_number 1; oId TCONS_00016415; class_code u; tss_id TSS6868;
chr1	Cufflinks	exon	110522517	110522582	.	-	.	gene_id LCAG_002477; transcript_id LCAT_00017779; exon_number 2; oId TCONS_00016415; class_code u; tss_id TSS6868;
chr1	Cufflinks	exon	111050110	111052664	.	-	.	gene_id LCAG_002485; transcript_id LCAT_00017800; exon_number 1; oId TCONS_00016435; class_code u; tss_id TSS6879;
chr1	Cufflinks	exon	111052825	111054162	.	-	.	gene_id LCAG_002485; transcript_id LCAT_00017800; exon_number 2; oId TCONS_00016435; class_code u; tss_id TSS6879;
chr1	Cufflinks	exon	111050110	111051119	.	-	.	gene_id LCAG_002485; transcript_id LCAT_00017799; exon_number 1; oId TCONS_00016434; class_code u; tss_id TSS6879;
chr1	Cufflinks	exon	111052566	111052664	.	-	.	gene_id LCAG_002485; transcript_id LCAT_00017799; exon_number 2; oId TCONS_00016434; class_code u; tss_id TSS6879;
chr1	Cufflinks	exon	111052825	111054162	.	-	.	gene_id LCAG_002485; transcript_id LCAT_00017799; exon_number 3; oId TCONS_00016434; class_code u; tss_id TSS6879;
chr1	Cufflinks	exon	112713616	112714016	.	-	.	gene_id LCAG_002499; transcript_id LCAT_00017918; exon_number 1; oId TCONS_00016548; class_code u; tss_id TSS6915;
chr1	Cufflinks	exon	112715688	112715831	.	-	.	gene_id LCAG_002499; transcript_id LCAT_00017918; exon_number 2; oId TCONS_00016548; class_code u; tss_id TSS6915;
chr1	Cufflinks	exon	112713616	112714016	.	-	.	gene_id LCAG_002499; transcript_id LCAT_00017919; exon_number 1; oId TCONS_00016549; class_code u; tss_id TSS6915;
chr1	Cufflinks	exon	112715675	112715837	.	-	.	gene_id LCAG_002499; transcript_id LCAT_00017919; exon_number 2; oId TCONS_00016549; class_code u; tss_id TSS6915;
chr1	Cufflinks	exon	114744800	114747001	.	-	.	gene_id LCAG_002514; transcript_id LCAT_00018057; exon_number 1; oId TCONS_00024233; class_code u; tss_id TSS6963;
chr1	Cufflinks	exon	115674622	115675583	.	-	.	gene_id LCAG_002522; transcript_id LCAT_00018103; exon_number 1; oId TCONS_00016720; class_code u; tss_id TSS6983;
chr1	Cufflinks	exon	115690437	115690460	.	-	.	gene_id LCAG_002522; transcript_id LCAT_00018103; exon_number 2; oId TCONS_00016720; class_code u; tss_id TSS6983;
chr1	Cufflinks	exon	116501915	116504616	.	-	.	gene_id LCAG_002531; transcript_id LCAT_00018127; exon_number 1; oId TCONS_00024282; class_code u; tss_id TSS6997;
chr1	Cufflinks	exon	116857196	116857414	.	-	.	gene_id LCAG_002534; transcript_id LCAT_00018131; exon_number 1; oId TCONS_00016744; class_code u; tss_id TSS7000;
chr1	Cufflinks	exon	116858305	116858461	.	-	.	gene_id LCAG_002534; transcript_id LCAT_00018131; exon_number 2; oId TCONS_00016744; class_code u; tss_id TSS7000;
chr1	Cufflinks	exon	116874470	116874568	.	-	.	gene_id LCAG_002534; transcript_id LCAT_00018131; exon_number 3; oId TCONS_00016744; class_code u; tss_id TSS7000;
chr1	Cufflinks	exon	116878800	116879026	.	-	.	gene_id LCAG_002534; transcript_id LCAT_00018131; exon_number 4; oId TCONS_00016744; class_code u; tss_id TSS7000;
chr1	Cufflinks	exon	116872233	116875123	.	-	.	gene_id LCAG_002534; transcript_id LCAT_00018132; exon_number 1; oId TCONS_00024288; class_code u; tss_id TSS7001;
chr1	Cufflinks	exon	117538160	117540139	.	-	.	gene_id LCAG_002542; transcript_id LCAT_00018189; exon_number 1; oId TCONS_00024312; class_code u; tss_id TSS7024;
chr1	Cufflinks	exon	117810893	117810916	.	-	.	gene_id LCAG_002546; transcript_id LCAT_00018210; exon_number 1; oId TCONS_00016812; class_code u; tss_id TSS7032;
chr1	Cufflinks	exon	117812890	117813034	.	-	.	gene_id LCAG_002546; transcript_id LCAT_00018210; exon_number 2; oId TCONS_00016812; class_code u; tss_id TSS7032;
chr1	Cufflinks	exon	118791905	118793343	.	-	.	gene_id LCAG_002553; transcript_id LCAT_00018234; exon_number 1; oId TCONS_00024338; class_code u; tss_id TSS7040;
chr1	Cufflinks	exon	119098104	119098539	.	-	.	gene_id LCAG_002554; transcript_id LCAT_00018238; exon_number 1; oId TCONS_00016835; class_code u; tss_id TSS7043;
chr1	Cufflinks	exon	119105536	119105725	.	-	.	gene_id LCAG_002554; transcript_id LCAT_00018238; exon_number 2; oId TCONS_00016835; class_code u; tss_id TSS7043;
chr1	Cufflinks	exon	119106855	119106949	.	-	.	gene_id LCAG_002554; transcript_id LCAT_00018238; exon_number 3; oId TCONS_00016835; class_code u; tss_id TSS7043;
chr1	Cufflinks	exon	119098104	119098539	.	-	.	gene_id LCAG_002554; transcript_id LCAT_00018239; exon_number 1; oId TCONS_00016836; class_code u; tss_id TSS7044;
chr1	Cufflinks	exon	119105536	119105725	.	-	.	gene_id LCAG_002554; transcript_id LCAT_00018239; exon_number 2; oId TCONS_00016836; class_code u; tss_id TSS7044;
chr1	Cufflinks	exon	119109822	119109901	.	-	.	gene_id LCAG_002554; transcript_id LCAT_00018239; exon_number 3; oId TCONS_00016836; class_code u; tss_id TSS7044;
chr1	Cufflinks	exon	119536212	119540066	.	-	.	gene_id LCAG_002556; transcript_id LCAT_00018253; exon_number 1; oId TCONS_00024354; class_code u; tss_id TSS7053;
chr1	Cufflinks	exon	150253887	150254128	.	-	.	gene_id LCAG_002643; transcript_id LCAT_00019074; exon_number 1; oId TCONS_00017589; class_code u; tss_id TSS7309;
chr1	Cufflinks	exon	150254422	150254551	.	-	.	gene_id LCAG_002643; transcript_id LCAT_00019074; exon_number 2; oId TCONS_00017589; class_code u; tss_id TSS7309;
chr1	Cufflinks	exon	152833804	152834407	.	-	.	gene_id LCAG_002678; transcript_id LCAT_00019319; exon_number 1; oId TCONS_00017815; class_code u; tss_id TSS7394;
chr1	Cufflinks	exon	152840286	152840451	.	-	.	gene_id LCAG_002678; transcript_id LCAT_00019319; exon_number 2; oId TCONS_00017815; class_code u; tss_id TSS7394;
chr1	Cufflinks	exon	153208978	153214112	.	-	.	gene_id LCAG_002685; transcript_id LCAT_00019353; exon_number 1; oId TCONS_00024767; class_code u; tss_id TSS7418;
chr1	Cufflinks	exon	153370825	153371874	.	-	.	gene_id LCAG_002689; transcript_id LCAT_00019370; exon_number 1; oId TCONS_00024775; class_code u; tss_id TSS7429;
chr1	Cufflinks	exon	153436172	153436706	.	-	.	gene_id LCAG_002691; transcript_id LCAT_00019372; exon_number 1; oId TCONS_00017864; class_code u; tss_id TSS7431;
chr1	Cufflinks	exon	153446766	153446905	.	-	.	gene_id LCAG_002691; transcript_id LCAT_00019372; exon_number 2; oId TCONS_00017864; class_code u; tss_id TSS7431;
chr1	Cufflinks	exon	157170130	157170507	.	-	.	gene_id LCAG_002744; transcript_id LCAT_00020178; exon_number 1; oId TCONS_00018621; class_code u; tss_id TSS7620;
chr1	Cufflinks	exon	157172947	157173021	.	-	.	gene_id LCAG_002744; transcript_id LCAT_00020178; exon_number 2; oId TCONS_00018621; class_code u; tss_id TSS7620;
chr1	Cufflinks	exon	157259172	157259819	.	-	.	gene_id LCAG_002745; transcript_id LCAT_00020186; exon_number 1; oId TCONS_00018629; class_code u; tss_id TSS7624;
chr1	Cufflinks	exon	157261380	157261772	.	-	.	gene_id LCAG_002745; transcript_id LCAT_00020186; exon_number 2; oId TCONS_00018629; class_code u; tss_id TSS7624;
chr1	Cufflinks	exon	157280373	157280471	.	-	.	gene_id LCAG_002745; transcript_id LCAT_00020186; exon_number 3; oId TCONS_00018629; class_code u; tss_id TSS7624;
chr1	Cufflinks	exon	157280789	157281225	.	-	.	gene_id LCAG_002745; transcript_id LCAT_00020186; exon_number 4; oId TCONS_00018629; class_code u; tss_id TSS7624;
chr1	Cufflinks	exon	157619580	157623001	.	-	.	gene_id LCAG_002748; transcript_id LCAT_00020221; exon_number 1; oId TCONS_00018663; class_code u; tss_id TSS7635;
chr1	Cufflinks	exon	157623969	157624064	.	-	.	gene_id LCAG_002748; transcript_id LCAT_00020221; exon_number 2; oId TCONS_00018663; class_code u; tss_id TSS7635;
chr1	Cufflinks	exon	157629691	157629884	.	-	.	gene_id LCAG_002748; transcript_id LCAT_00020221; exon_number 3; oId TCONS_00018663; class_code u; tss_id TSS7635;
chr1	Cufflinks	exon	159471446	159474139	.	-	.	gene_id LCAG_002762; transcript_id LCAT_00020303; exon_number 1; oId TCONS_00024960; class_code u; tss_id TSS7674;
chr1	Cufflinks	exon	160736042	160745648	.	-	.	gene_id LCAG_002782; transcript_id LCAT_00020470; exon_number 1; oId TCONS_00018894; class_code u; tss_id TSS7721;
chr1	Cufflinks	exon	160745738	160746004	.	-	.	gene_id LCAG_002782; transcript_id LCAT_00020470; exon_number 2; oId TCONS_00018894; class_code u; tss_id TSS7721;
chr1	Cufflinks	exon	160746109	160746438	.	-	.	gene_id LCAG_002782; transcript_id LCAT_00020470; exon_number 3; oId TCONS_00018894; class_code u; tss_id TSS7721;
chr1	Cufflinks	exon	160759585	160761326	.	-	.	gene_id LCAG_002782; transcript_id LCAT_00020470; exon_number 4; oId TCONS_00018894; class_code u; tss_id TSS7721;
chr1	Cufflinks	exon	160758788	160761326	.	-	.	gene_id LCAG_002782; transcript_id LCAT_00020471; exon_number 1; oId TCONS_00024991; class_code u; tss_id TSS7721;
chr1	Cufflinks	exon	162021065	162023810	.	-	.	gene_id LCAG_002801; transcript_id LCAT_00020567; exon_number 1; oId TCONS_00018985; class_code u; tss_id TSS7767;
chr1	Cufflinks	exon	162035061	162035085	.	-	.	gene_id LCAG_002801; transcript_id LCAT_00020567; exon_number 2; oId TCONS_00018985; class_code u; tss_id TSS7767;
chr1	Cufflinks	exon	162499897	162500373	.	-	.	gene_id LCAG_002805; transcript_id LCAT_00020576; exon_number 1; oId TCONS_00025030; class_code u; tss_id TSS7774;
chr1	Cufflinks	exon	164395923	164396903	.	-	.	gene_id LCAG_002809; transcript_id LCAT_00020616; exon_number 1; oId TCONS_00019029; class_code u; tss_id TSS7785;
chr1	Cufflinks	exon	164398003	164398297	.	-	.	gene_id LCAG_002809; transcript_id LCAT_00020616; exon_number 2; oId TCONS_00019029; class_code u; tss_id TSS7785;
chr1	Cufflinks	exon	165100721	165100859	.	-	.	gene_id LCAG_002812; transcript_id LCAT_00020619; exon_number 1; oId TCONS_00019032; class_code u; tss_id TSS7788;
chr1	Cufflinks	exon	165101922	165102163	.	-	.	gene_id LCAG_002812; transcript_id LCAT_00020619; exon_number 2; oId TCONS_00019032; class_code u; tss_id TSS7788;
chr1	Cufflinks	exon	165106961	165107204	.	-	.	gene_id LCAG_002812; transcript_id LCAT_00020619; exon_number 3; oId TCONS_00019032; class_code u; tss_id TSS7788;
chr1	Cufflinks	exon	169069082	169071498	.	-	.	gene_id LCAG_002840; transcript_id LCAT_00020730; exon_number 1; oId TCONS_00019131; class_code u; tss_id TSS7847;
chr1	Cufflinks	exon	169072546	169072670	.	-	.	gene_id LCAG_002840; transcript_id LCAT_00020730; exon_number 2; oId TCONS_00019131; class_code u; tss_id TSS7847;
chr1	Cufflinks	exon	169069082	169072674	.	-	.	gene_id LCAG_002840; transcript_id LCAT_00020731; exon_number 1; oId TCONS_00025161; class_code u; tss_id TSS7847;
chr1	Cufflinks	exon	170774955	170776745	.	-	.	gene_id LCAG_002855; transcript_id LCAT_00020820; exon_number 1; oId TCONS_00019213; class_code u; tss_id TSS7879;
chr1	Cufflinks	exon	170794809	170794992	.	-	.	gene_id LCAG_002855; transcript_id LCAT_00020820; exon_number 2; oId TCONS_00019213; class_code u; tss_id TSS7879;
chr1	Cufflinks	exon	170831019	170834170	.	-	.	gene_id LCAG_002856; transcript_id LCAT_00020821; exon_number 1; oId TCONS_00025188; class_code u; tss_id TSS7880;
chr1	Cufflinks	exon	170832559	170833827	.	-	.	gene_id LCAG_002856; transcript_id LCAT_00020822; exon_number 1; oId TCONS_00019214; class_code u; tss_id TSS7881;
chr1	Cufflinks	exon	170835564	170835709	.	-	.	gene_id LCAG_002856; transcript_id LCAT_00020822; exon_number 2; oId TCONS_00019214; class_code u; tss_id TSS7881;
chr1	Cufflinks	exon	171319987	171324744	.	-	.	gene_id LCAG_002860; transcript_id LCAT_00020833; exon_number 1; oId TCONS_00025198; class_code u; tss_id TSS7892;
chr1	Cufflinks	exon	173646487	173648229	.	-	.	gene_id LCAG_002878; transcript_id LCAT_00020909; exon_number 1; oId TCONS_00025262; class_code u; tss_id TSS7933;
chr1	Cufflinks	exon	177718690	177718889	.	-	.	gene_id LCAG_002895; transcript_id LCAT_00020985; exon_number 1; oId TCONS_00019356; class_code u; tss_id TSS7973;
chr1	Cufflinks	exon	177719666	177719739	.	-	.	gene_id LCAG_002895; transcript_id LCAT_00020985; exon_number 2; oId TCONS_00019356; class_code u; tss_id TSS7973;
chr1	Cufflinks	exon	178453857	178456384	.	-	.	gene_id LCAG_002898; transcript_id LCAT_00021073; exon_number 1; oId TCONS_00025313; class_code u; tss_id TSS7986;
chr1	Cufflinks	exon	181064285	181072915	.	-	.	gene_id LCAG_002915; transcript_id LCAT_00021180; exon_number 1; oId TCONS_00019544; class_code u; tss_id TSS8016;
chr1	Cufflinks	exon	181073284	181073448	.	-	.	gene_id LCAG_002915; transcript_id LCAT_00021180; exon_number 2; oId TCONS_00019544; class_code u; tss_id TSS8016;
chr1	Cufflinks	exon	181074146	181074421	.	-	.	gene_id LCAG_002915; transcript_id LCAT_00021180; exon_number 3; oId TCONS_00019544; class_code u; tss_id TSS8016;
chr1	Cufflinks	exon	181064285	181072915	.	-	.	gene_id LCAG_002915; transcript_id LCAT_00021181; exon_number 1; oId TCONS_00019545; class_code u; tss_id TSS8016;
chr1	Cufflinks	exon	181073284	181074430	.	-	.	gene_id LCAG_002915; transcript_id LCAT_00021181; exon_number 2; oId TCONS_00019545; class_code u; tss_id TSS8016;
chr1	Cufflinks	exon	181064285	181074485	.	-	.	gene_id LCAG_002915; transcript_id LCAT_00021182; exon_number 1; oId TCONS_00025385; class_code u; tss_id TSS8016;
chr1	Cufflinks	exon	181999259	182003550	.	-	.	gene_id LCAG_002917; transcript_id LCAT_00021185; exon_number 1; oId TCONS_00025398; class_code u; tss_id TSS8019;
chr1	Cufflinks	exon	182580100	182580371	.	-	.	gene_id LCAG_002922; transcript_id LCAT_00021220; exon_number 1; oId TCONS_00019574; class_code u; tss_id TSS8037;
chr1	Cufflinks	exon	182580607	182580740	.	-	.	gene_id LCAG_002922; transcript_id LCAT_00021220; exon_number 2; oId TCONS_00019574; class_code u; tss_id TSS8037;
chr1	Cufflinks	exon	182706822	182708384	.	-	.	gene_id LCAG_002924; transcript_id LCAT_00021222; exon_number 1; oId TCONS_00019576; class_code u; tss_id TSS8039;
chr1	Cufflinks	exon	182708923	182709014	.	-	.	gene_id LCAG_002924; transcript_id LCAT_00021222; exon_number 2; oId TCONS_00019576; class_code u; tss_id TSS8039;
chr1	Cufflinks	exon	183569802	183579985	.	-	.	gene_id LCAG_002933; transcript_id LCAT_00021252; exon_number 1; oId TCONS_00025448; class_code u; tss_id TSS8055;
chr1	Cufflinks	exon	183572027	183572415	.	-	.	gene_id LCAG_002933; transcript_id LCAT_00021253; exon_number 1; oId TCONS_00019601; class_code u; tss_id TSS8055;
chr1	Cufflinks	exon	183577840	183579978	.	-	.	gene_id LCAG_002933; transcript_id LCAT_00021253; exon_number 2; oId TCONS_00019601; class_code u; tss_id TSS8055;
chr1	Cufflinks	exon	184177370	184177513	.	-	.	gene_id LCAG_002937; transcript_id LCAT_00021259; exon_number 1; oId TCONS_00019607; class_code u; tss_id TSS8060;
chr1	Cufflinks	exon	184183055	184183327	.	-	.	gene_id LCAG_002937; transcript_id LCAT_00021259; exon_number 2; oId TCONS_00019607; class_code u; tss_id TSS8060;
chr1	Cufflinks	exon	185354903	185355116	.	-	.	gene_id LCAG_002946; transcript_id LCAT_00021295; exon_number 1; oId TCONS_00019640; class_code u; tss_id TSS8074;
chr1	Cufflinks	exon	185355834	185355905	.	-	.	gene_id LCAG_002946; transcript_id LCAT_00021295; exon_number 2; oId TCONS_00019640; class_code u; tss_id TSS8074;
chr1	Cufflinks	exon	185356066	185359451	.	-	.	gene_id LCAG_002946; transcript_id LCAT_00021295; exon_number 3; oId TCONS_00019640; class_code u; tss_id TSS8074;
chr1	Cufflinks	exon	185354903	185355116	.	-	.	gene_id LCAG_002946; transcript_id LCAT_00021294; exon_number 1; oId TCONS_00019639; class_code u; tss_id TSS8074;
chr1	Cufflinks	exon	185355834	185355905	.	-	.	gene_id LCAG_002946; transcript_id LCAT_00021294; exon_number 2; oId TCONS_00019639; class_code u; tss_id TSS8074;
chr1	Cufflinks	exon	185357750	185359451	.	-	.	gene_id LCAG_002946; transcript_id LCAT_00021294; exon_number 3; oId TCONS_00019639; class_code u; tss_id TSS8074;
chr1	Cufflinks	exon	185354903	185355116	.	-	.	gene_id LCAG_002946; transcript_id LCAT_00021297; exon_number 1; oId TCONS_00019642; class_code u; tss_id TSS8075;
chr1	Cufflinks	exon	185355834	185355905	.	-	.	gene_id LCAG_002946; transcript_id LCAT_00021297; exon_number 2; oId TCONS_00019642; class_code u; tss_id TSS8075;
chr1	Cufflinks	exon	185357750	185358878	.	-	.	gene_id LCAG_002946; transcript_id LCAT_00021297; exon_number 3; oId TCONS_00019642; class_code u; tss_id TSS8075;
chr1	Cufflinks	exon	185389036	185390052	.	-	.	gene_id LCAG_002946; transcript_id LCAT_00021297; exon_number 4; oId TCONS_00019642; class_code u; tss_id TSS8075;
chr1	Cufflinks	exon	185354903	185355116	.	-	.	gene_id LCAG_002946; transcript_id LCAT_00021296; exon_number 1; oId TCONS_00019641; class_code u; tss_id TSS8075;
chr1	Cufflinks	exon	185355834	185355905	.	-	.	gene_id LCAG_002946; transcript_id LCAT_00021296; exon_number 2; oId TCONS_00019641; class_code u; tss_id TSS8075;
chr1	Cufflinks	exon	185356066	185358878	.	-	.	gene_id LCAG_002946; transcript_id LCAT_00021296; exon_number 3; oId TCONS_00019641; class_code u; tss_id TSS8075;
chr1	Cufflinks	exon	185389036	185390052	.	-	.	gene_id LCAG_002946; transcript_id LCAT_00021296; exon_number 4; oId TCONS_00019641; class_code u; tss_id TSS8075;
chr1	Cufflinks	exon	185376508	185376705	.	-	.	gene_id LCAG_002946; transcript_id LCAT_00021298; exon_number 1; oId TCONS_00019643; class_code u; tss_id TSS8075;
chr1	Cufflinks	exon	185389036	185390052	.	-	.	gene_id LCAG_002946; transcript_id LCAT_00021298; exon_number 2; oId TCONS_00019643; class_code u; tss_id TSS8075;
chr1	Cufflinks	exon	186469546	186469752	.	-	.	gene_id LCAG_002948; transcript_id LCAT_00021307; exon_number 1; oId TCONS_00019652; class_code u; tss_id TSS8080;
chr1	Cufflinks	exon	186471228	186471309	.	-	.	gene_id LCAG_002948; transcript_id LCAT_00021307; exon_number 2; oId TCONS_00019652; class_code u; tss_id TSS8080;
chr1	Cufflinks	exon	186503188	186503270	.	-	.	gene_id LCAG_002948; transcript_id LCAT_00021307; exon_number 3; oId TCONS_00019652; class_code u; tss_id TSS8080;
chr1	Cufflinks	exon	186504690	186504929	.	-	.	gene_id LCAG_002948; transcript_id LCAT_00021307; exon_number 4; oId TCONS_00019652; class_code u; tss_id TSS8080;
chr1	Cufflinks	exon	188623319	188623724	.	-	.	gene_id LCAG_002950; transcript_id LCAT_00021324; exon_number 1; oId TCONS_00019669; class_code u; tss_id TSS8082;
chr1	Cufflinks	exon	188625933	188628513	.	-	.	gene_id LCAG_002950; transcript_id LCAT_00021324; exon_number 2; oId TCONS_00019669; class_code u; tss_id TSS8082;
chr1	Cufflinks	exon	188623523	188624103	.	-	.	gene_id LCAG_002950; transcript_id LCAT_00021325; exon_number 1; oId TCONS_00025510; class_code u; tss_id TSS8083;
chr1	Cufflinks	exon	192018190	192018952	.	-	.	gene_id LCAG_002955; transcript_id LCAT_00021336; exon_number 1; oId TCONS_00019676; class_code u; tss_id TSS8092;
chr1	Cufflinks	exon	192022324	192022652	.	-	.	gene_id LCAG_002955; transcript_id LCAT_00021336; exon_number 2; oId TCONS_00019676; class_code u; tss_id TSS8092;
chr1	Cufflinks	exon	192204974	192205786	.	-	.	gene_id LCAG_002956; transcript_id LCAT_00021338; exon_number 1; oId TCONS_00025554; class_code u; tss_id TSS8094;
chr1	Cufflinks	exon	194614346	194617302	.	-	.	gene_id LCAG_002962; transcript_id LCAT_00021356; exon_number 1; oId TCONS_00019688; class_code u; tss_id TSS8110;
chr1	Cufflinks	exon	194622976	194623073	.	-	.	gene_id LCAG_002962; transcript_id LCAT_00021356; exon_number 2; oId TCONS_00019688; class_code u; tss_id TSS8110;
chr1	Cufflinks	exon	194626749	194626771	.	-	.	gene_id LCAG_002962; transcript_id LCAT_00021356; exon_number 3; oId TCONS_00019688; class_code u; tss_id TSS8110;
chr1	Cufflinks	exon	200448091	200449787	.	-	.	gene_id LCAG_002984; transcript_id LCAT_00021463; exon_number 1; oId TCONS_00019781; class_code u; tss_id TSS8159;
chr1	Cufflinks	exon	200452230	200452383	.	-	.	gene_id LCAG_002984; transcript_id LCAT_00021463; exon_number 2; oId TCONS_00019781; class_code u; tss_id TSS8159;
chr1	Cufflinks	exon	200456420	200456633	.	-	.	gene_id LCAG_002984; transcript_id LCAT_00021463; exon_number 3; oId TCONS_00019781; class_code u; tss_id TSS8159;
chr1	Cufflinks	exon	201324550	201324902	.	-	.	gene_id LCAG_002992; transcript_id LCAT_00021507; exon_number 1; oId TCONS_00019823; class_code u; tss_id TSS8178;
chr1	Cufflinks	exon	201325078	201325139	.	-	.	gene_id LCAG_002992; transcript_id LCAT_00021507; exon_number 2; oId TCONS_00019823; class_code u; tss_id TSS8178;
chr1	Cufflinks	exon	201325403	201325844	.	-	.	gene_id LCAG_002992; transcript_id LCAT_00021507; exon_number 3; oId TCONS_00019823; class_code u; tss_id TSS8178;
chr1	Cufflinks	exon	201324550	201324902	.	-	.	gene_id LCAG_002992; transcript_id LCAT_00021508; exon_number 1; oId TCONS_00019824; class_code u; tss_id TSS8178;
chr1	Cufflinks	exon	201325078	201325906	.	-	.	gene_id LCAG_002992; transcript_id LCAT_00021508; exon_number 2; oId TCONS_00019824; class_code u; tss_id TSS8178;
chr1	Cufflinks	exon	203482178	203485613	.	-	.	gene_id LCAG_003024; transcript_id LCAT_00021704; exon_number 1; oId TCONS_00020014; class_code u; tss_id TSS8247;
chr1	Cufflinks	exon	203485718	203487951	.	-	.	gene_id LCAG_003024; transcript_id LCAT_00021704; exon_number 2; oId TCONS_00020014; class_code u; tss_id TSS8247;
chr1	Cufflinks	exon	203488469	203488526	.	-	.	gene_id LCAG_003024; transcript_id LCAT_00021704; exon_number 3; oId TCONS_00020014; class_code u; tss_id TSS8247;
chr1	Cufflinks	exon	203482178	203485613	.	-	.	gene_id LCAG_003024; transcript_id LCAT_00021705; exon_number 1; oId TCONS_00020015; class_code u; tss_id TSS8248;
chr1	Cufflinks	exon	203485718	203488688	.	-	.	gene_id LCAG_003024; transcript_id LCAT_00021705; exon_number 2; oId TCONS_00020015; class_code u; tss_id TSS8248;
chr1	Cufflinks	exon	204013874	204014879	.	-	.	gene_id LCAG_003031; transcript_id LCAT_00021715; exon_number 1; oId TCONS_00025808; class_code u; tss_id TSS8256;
chr1	Cufflinks	exon	204677677	204678637	.	-	.	gene_id LCAG_003043; transcript_id LCAT_00021837; exon_number 1; oId TCONS_00020135; class_code u; tss_id TSS8287;
chr1	Cufflinks	exon	204683925	204684260	.	-	.	gene_id LCAG_003043; transcript_id LCAT_00021837; exon_number 2; oId TCONS_00020135; class_code u; tss_id TSS8287;
chr1	Cufflinks	exon	207325831	207328403	.	-	.	gene_id LCAG_003071; transcript_id LCAT_00022036; exon_number 1; oId TCONS_00020324; class_code u; tss_id TSS8346;
chr1	Cufflinks	exon	207329654	207330731	.	-	.	gene_id LCAG_003071; transcript_id LCAT_00022036; exon_number 2; oId TCONS_00020324; class_code u; tss_id TSS8346;
chr1	Cufflinks	exon	209278712	209289692	.	-	.	gene_id LCAG_003080; transcript_id LCAT_00022088; exon_number 1; oId TCONS_00020370; class_code u; tss_id TSS8365;
chr1	Cufflinks	exon	209306099	209306636	.	-	.	gene_id LCAG_003080; transcript_id LCAT_00022088; exon_number 2; oId TCONS_00020370; class_code u; tss_id TSS8365;
chr1	Cufflinks	exon	209433412	209433763	.	-	.	gene_id LCAG_003082; transcript_id LCAT_00022095; exon_number 1; oId TCONS_00020376; class_code u; tss_id TSS8372;
chr1	Cufflinks	exon	209438806	209439234	.	-	.	gene_id LCAG_003082; transcript_id LCAT_00022095; exon_number 2; oId TCONS_00020376; class_code u; tss_id TSS8372;
chr1	Cufflinks	exon	209457756	209457887	.	-	.	gene_id LCAG_003084; transcript_id LCAT_00022098; exon_number 1; oId TCONS_00020378; class_code u; tss_id TSS8374;
chr1	Cufflinks	exon	209459193	209459348	.	-	.	gene_id LCAG_003084; transcript_id LCAT_00022098; exon_number 2; oId TCONS_00020378; class_code u; tss_id TSS8374;
chr1	Cufflinks	exon	209470387	209470533	.	-	.	gene_id LCAG_003084; transcript_id LCAT_00022098; exon_number 3; oId TCONS_00020378; class_code u; tss_id TSS8374;
chr1	Cufflinks	exon	209471345	209472146	.	-	.	gene_id LCAG_003084; transcript_id LCAT_00022098; exon_number 4; oId TCONS_00020378; class_code u; tss_id TSS8374;
chr1	Cufflinks	exon	209457756	209457887	.	-	.	gene_id LCAG_003084; transcript_id LCAT_00022097; exon_number 1; oId TCONS_00020377; class_code u; tss_id TSS8374;
chr1	Cufflinks	exon	209459247	209459348	.	-	.	gene_id LCAG_003084; transcript_id LCAT_00022097; exon_number 2; oId TCONS_00020377; class_code u; tss_id TSS8374;
chr1	Cufflinks	exon	209470387	209471102	.	-	.	gene_id LCAG_003084; transcript_id LCAT_00022097; exon_number 3; oId TCONS_00020377; class_code u; tss_id TSS8374;
chr1	Cufflinks	exon	209471345	209472146	.	-	.	gene_id LCAG_003084; transcript_id LCAT_00022097; exon_number 4; oId TCONS_00020377; class_code u; tss_id TSS8374;
chr1	Cufflinks	exon	209470658	209471461	.	-	.	gene_id LCAG_003084; transcript_id LCAT_00022102; exon_number 1; oId TCONS_00025977; class_code u; tss_id TSS8377;
chr1	Cufflinks	exon	209590555	209591499	.	-	.	gene_id LCAG_003084; transcript_id LCAT_00022107; exon_number 1; oId TCONS_00025984; class_code u; tss_id TSS8376;
chr1	Cufflinks	exon	209567280	209570429	.	-	.	gene_id LCAG_003086; transcript_id LCAT_00022105; exon_number 1; oId TCONS_00025982; class_code u; tss_id TSS8379;
chr1	Cufflinks	exon	209567280	209569280	.	-	.	gene_id LCAG_003086; transcript_id LCAT_00022106; exon_number 1; oId TCONS_00020384; class_code u; tss_id TSS8380;
chr1	Cufflinks	exon	209571916	209571949	.	-	.	gene_id LCAG_003086; transcript_id LCAT_00022106; exon_number 2; oId TCONS_00020384; class_code u; tss_id TSS8380;
chr1	Cufflinks	exon	209600576	209601239	.	-	.	gene_id LCAG_003087; transcript_id LCAT_00022108; exon_number 1; oId TCONS_00020385; class_code u; tss_id TSS8381;
chr1	Cufflinks	exon	209601617	209601877	.	-	.	gene_id LCAG_003087; transcript_id LCAT_00022108; exon_number 2; oId TCONS_00020385; class_code u; tss_id TSS8381;
chr1	Cufflinks	exon	209614061	209616411	.	-	.	gene_id LCAG_003088; transcript_id LCAT_00022109; exon_number 1; oId TCONS_00020386; class_code u; tss_id TSS8382;
chr1	Cufflinks	exon	209616536	209616979	.	-	.	gene_id LCAG_003088; transcript_id LCAT_00022109; exon_number 2; oId TCONS_00020386; class_code u; tss_id TSS8382;
chr1	Cufflinks	exon	209617479	209617788	.	-	.	gene_id LCAG_003089; transcript_id LCAT_00022110; exon_number 1; oId TCONS_00020387; class_code u; tss_id TSS8383;
chr1	Cufflinks	exon	209665791	209665898	.	-	.	gene_id LCAG_003089; transcript_id LCAT_00022110; exon_number 2; oId TCONS_00020387; class_code u; tss_id TSS8383;
chr1	Cufflinks	exon	209667362	209667422	.	-	.	gene_id LCAG_003089; transcript_id LCAT_00022110; exon_number 3; oId TCONS_00020387; class_code u; tss_id TSS8383;
chr1	Cufflinks	exon	209683918	209690698	.	-	.	gene_id LCAG_003090; transcript_id LCAT_00022111; exon_number 1; oId TCONS_00020388; class_code u; tss_id TSS8384;
chr1	Cufflinks	exon	209698507	209699100	.	-	.	gene_id LCAG_003090; transcript_id LCAT_00022111; exon_number 2; oId TCONS_00020388; class_code u; tss_id TSS8384;
chr1	Cufflinks	exon	209750492	209751317	.	-	.	gene_id LCAG_003091; transcript_id LCAT_00022127; exon_number 1; oId TCONS_00025997; class_code u; tss_id TSS8390;
chr1	Cufflinks	exon	211772896	211773111	.	-	.	gene_id LCAG_003107; transcript_id LCAT_00022162; exon_number 1; oId TCONS_00020434; class_code u; tss_id TSS8414;
chr1	Cufflinks	exon	211779449	211780601	.	-	.	gene_id LCAG_003107; transcript_id LCAT_00022162; exon_number 2; oId TCONS_00020434; class_code u; tss_id TSS8414;
chr1	Cufflinks	exon	211772896	211773111	.	-	.	gene_id LCAG_003107; transcript_id LCAT_00022161; exon_number 1; oId TCONS_00020433; class_code u; tss_id TSS8414;
chr1	Cufflinks	exon	211779449	211779629	.	-	.	gene_id LCAG_003107; transcript_id LCAT_00022161; exon_number 2; oId TCONS_00020433; class_code u; tss_id TSS8414;
chr1	Cufflinks	exon	211780117	211780601	.	-	.	gene_id LCAG_003107; transcript_id LCAT_00022161; exon_number 3; oId TCONS_00020433; class_code u; tss_id TSS8414;
chr1	Cufflinks	exon	211774155	211779629	.	-	.	gene_id LCAG_003107; transcript_id LCAT_00022164; exon_number 1; oId TCONS_00020436; class_code u; tss_id TSS8414;
chr1	Cufflinks	exon	211780117	211780601	.	-	.	gene_id LCAG_003107; transcript_id LCAT_00022164; exon_number 2; oId TCONS_00020436; class_code u; tss_id TSS8414;
chr1	Cufflinks	exon	211774155	211779629	.	-	.	gene_id LCAG_003107; transcript_id LCAT_00022163; exon_number 1; oId TCONS_00020435; class_code u; tss_id TSS8414;
chr1	Cufflinks	exon	211779793	211780601	.	-	.	gene_id LCAG_003107; transcript_id LCAT_00022163; exon_number 2; oId TCONS_00020435; class_code u; tss_id TSS8414;
chr1	Cufflinks	exon	213793472	213796643	.	-	.	gene_id LCAG_003120; transcript_id LCAT_00022238; exon_number 1; oId TCONS_00020504; class_code u; tss_id TSS8442;
chr1	Cufflinks	exon	213822702	213822863	.	-	.	gene_id LCAG_003120; transcript_id LCAT_00022238; exon_number 2; oId TCONS_00020504; class_code u; tss_id TSS8442;
chr1	Cufflinks	exon	213821234	213822882	.	-	.	gene_id LCAG_003120; transcript_id LCAT_00022239; exon_number 1; oId TCONS_00026080; class_code u; tss_id TSS8442;
chr1	Cufflinks	exon	214862768	214862968	.	-	.	gene_id LCAG_003126; transcript_id LCAT_00022273; exon_number 1; oId TCONS_00020536; class_code u; tss_id TSS8456;
chr1	Cufflinks	exon	214886095	214886223	.	-	.	gene_id LCAG_003126; transcript_id LCAT_00022273; exon_number 2; oId TCONS_00020536; class_code u; tss_id TSS8456;
chr1	Cufflinks	exon	217490835	217491288	.	-	.	gene_id LCAG_003130; transcript_id LCAT_00022299; exon_number 1; oId TCONS_00020556; class_code u; tss_id TSS8481;
chr1	Cufflinks	exon	217500793	217500897	.	-	.	gene_id LCAG_003130; transcript_id LCAT_00022299; exon_number 2; oId TCONS_00020556; class_code u; tss_id TSS8481;
chr1	Cufflinks	exon	219524129	219524331	.	-	.	gene_id LCAG_003138; transcript_id LCAT_00022326; exon_number 1; oId TCONS_00020578; class_code u; tss_id TSS8494;
chr1	Cufflinks	exon	219532598	219532724	.	-	.	gene_id LCAG_003138; transcript_id LCAT_00022326; exon_number 2; oId TCONS_00020578; class_code u; tss_id TSS8494;
chr1	Cufflinks	exon	220633763	220634204	.	-	.	gene_id LCAG_003149; transcript_id LCAT_00022380; exon_number 1; oId TCONS_00020619; class_code u; tss_id TSS8524;
chr1	Cufflinks	exon	220635238	220635352	.	-	.	gene_id LCAG_003149; transcript_id LCAT_00022380; exon_number 2; oId TCONS_00020619; class_code u; tss_id TSS8524;
chr1	Cufflinks	exon	221065661	221065734	.	-	.	gene_id LCAG_003151; transcript_id LCAT_00022387; exon_number 1; oId TCONS_00020626; class_code u; tss_id TSS8527;
chr1	Cufflinks	exon	221065822	221068378	.	-	.	gene_id LCAG_003151; transcript_id LCAT_00022387; exon_number 2; oId TCONS_00020626; class_code u; tss_id TSS8527;
chr1	Cufflinks	exon	221337892	221338875	.	-	.	gene_id LCAG_003152; transcript_id LCAT_00022389; exon_number 1; oId TCONS_00020628; class_code u; tss_id TSS8528;
chr1	Cufflinks	exon	221386838	221389048	.	-	.	gene_id LCAG_003152; transcript_id LCAT_00022389; exon_number 2; oId TCONS_00020628; class_code u; tss_id TSS8528;
chr1	Cufflinks	exon	221337892	221338875	.	-	.	gene_id LCAG_003152; transcript_id LCAT_00022388; exon_number 1; oId TCONS_00020627; class_code u; tss_id TSS8528;
chr1	Cufflinks	exon	221355707	221355800	.	-	.	gene_id LCAG_003152; transcript_id LCAT_00022388; exon_number 2; oId TCONS_00020627; class_code u; tss_id TSS8528;
chr1	Cufflinks	exon	221386838	221389048	.	-	.	gene_id LCAG_003152; transcript_id LCAT_00022388; exon_number 3; oId TCONS_00020627; class_code u; tss_id TSS8528;
chr1	Cufflinks	exon	221848616	221848851	.	-	.	gene_id LCAG_003153; transcript_id LCAT_00022390; exon_number 1; oId TCONS_00020629; class_code u; tss_id TSS8529;
chr1	Cufflinks	exon	221862159	221862231	.	-	.	gene_id LCAG_003153; transcript_id LCAT_00022390; exon_number 2; oId TCONS_00020629; class_code u; tss_id TSS8529;
chr1	Cufflinks	exon	221865270	221865486	.	-	.	gene_id LCAG_003153; transcript_id LCAT_00022390; exon_number 3; oId TCONS_00020629; class_code u; tss_id TSS8529;
chr1	Cufflinks	exon	221952441	221953246	.	-	.	gene_id LCAG_003155; transcript_id LCAT_00022396; exon_number 1; oId TCONS_00020635; class_code u; tss_id TSS8531;
chr1	Cufflinks	exon	221955326	221956283	.	-	.	gene_id LCAG_003155; transcript_id LCAT_00022396; exon_number 2; oId TCONS_00020635; class_code u; tss_id TSS8531;
chr1	Cufflinks	exon	221955084	221956283	.	-	.	gene_id LCAG_003155; transcript_id LCAT_00022397; exon_number 1; oId TCONS_00026248; class_code u; tss_id TSS8531;
chr1	Cufflinks	exon	221964431	221986061	.	-	.	gene_id LCAG_003156; transcript_id LCAT_00022398; exon_number 1; oId TCONS_00020636; class_code u; tss_id TSS8532;
chr1	Cufflinks	exon	221993244	221999644	.	-	.	gene_id LCAG_003156; transcript_id LCAT_00022398; exon_number 2; oId TCONS_00020636; class_code u; tss_id TSS8532;
chr1	Cufflinks	exon	223244838	223245878	.	-	.	gene_id LCAG_003165; transcript_id LCAT_00022481; exon_number 1; oId TCONS_00020713; class_code u; tss_id TSS8559;
chr1	Cufflinks	exon	223247922	223247989	.	-	.	gene_id LCAG_003165; transcript_id LCAT_00022481; exon_number 2; oId TCONS_00020713; class_code u; tss_id TSS8559;
chr1	Cufflinks	exon	223653271	223655196	.	-	.	gene_id LCAG_003169; transcript_id LCAT_00022497; exon_number 1; oId TCONS_00020729; class_code u; tss_id TSS8568;
chr1	Cufflinks	exon	223655780	223656200	.	-	.	gene_id LCAG_003169; transcript_id LCAT_00022497; exon_number 2; oId TCONS_00020729; class_code u; tss_id TSS8568;
chr1	Cufflinks	exon	225004453	225004472	.	-	.	gene_id LCAG_003180; transcript_id LCAT_00022667; exon_number 1; oId TCONS_00020889; class_code u; tss_id TSS8608;
chr1	Cufflinks	exon	225006852	225006928	.	-	.	gene_id LCAG_003180; transcript_id LCAT_00022667; exon_number 2; oId TCONS_00020889; class_code u; tss_id TSS8608;
chr1	Cufflinks	exon	225008608	225008693	.	-	.	gene_id LCAG_003180; transcript_id LCAT_00022667; exon_number 3; oId TCONS_00020889; class_code u; tss_id TSS8608;
chr1	Cufflinks	exon	226309900	226310793	.	-	.	gene_id LCAG_003189; transcript_id LCAT_00022732; exon_number 1; oId TCONS_00026388; class_code u; tss_id TSS8632;
chr1	Cufflinks	exon	226309931	226310531	.	-	.	gene_id LCAG_003189; transcript_id LCAT_00022734; exon_number 1; oId TCONS_00020951; class_code u; tss_id TSS8633;
chr1	Cufflinks	exon	226311188	226312468	.	-	.	gene_id LCAG_003189; transcript_id LCAT_00022734; exon_number 2; oId TCONS_00020951; class_code u; tss_id TSS8633;
chr1	Cufflinks	exon	226309931	226310447	.	-	.	gene_id LCAG_003189; transcript_id LCAT_00022733; exon_number 1; oId TCONS_00020950; class_code u; tss_id TSS8633;
chr1	Cufflinks	exon	226311188	226312468	.	-	.	gene_id LCAG_003189; transcript_id LCAT_00022733; exon_number 2; oId TCONS_00020950; class_code u; tss_id TSS8633;
chr1	Cufflinks	exon	227548978	227549308	.	-	.	gene_id LCAG_003197; transcript_id LCAT_00022771; exon_number 1; oId TCONS_00020979; class_code u; tss_id TSS8653;
chr1	Cufflinks	exon	227558635	227558704	.	-	.	gene_id LCAG_003197; transcript_id LCAT_00022771; exon_number 2; oId TCONS_00020979; class_code u; tss_id TSS8653;
chr1	Cufflinks	exon	227558793	227559107	.	-	.	gene_id LCAG_003197; transcript_id LCAT_00022771; exon_number 3; oId TCONS_00020979; class_code u; tss_id TSS8653;
chr1	Cufflinks	exon	227558357	227558704	.	-	.	gene_id LCAG_003197; transcript_id LCAT_00022772; exon_number 1; oId TCONS_00020980; class_code u; tss_id TSS8654;
chr1	Cufflinks	exon	227559500	227559573	.	-	.	gene_id LCAG_003197; transcript_id LCAT_00022772; exon_number 2; oId TCONS_00020980; class_code u; tss_id TSS8654;
chr1	Cufflinks	exon	227559237	227559921	.	-	.	gene_id LCAG_003197; transcript_id LCAT_00022773; exon_number 1; oId TCONS_00026415; class_code u; tss_id TSS8655;
chr1	Cufflinks	exon	229083845	229095562	.	-	.	gene_id LCAG_003219; transcript_id LCAT_00022913; exon_number 1; oId TCONS_00026456; class_code u; tss_id TSS8700;
chr1	Cufflinks	exon	229063534	229067681	.	-	.	gene_id LCAG_003221; transcript_id LCAT_00022912; exon_number 1; oId TCONS_00021112; class_code u; tss_id TSS8702;
chr1	Cufflinks	exon	229070038	229071796	.	-	.	gene_id LCAG_003221; transcript_id LCAT_00022912; exon_number 2; oId TCONS_00021112; class_code u; tss_id TSS8702;
chr1	Cufflinks	exon	229257387	229259154	.	-	.	gene_id LCAG_003222; transcript_id LCAT_00022927; exon_number 1; oId TCONS_00026471; class_code u; tss_id TSS8711;
chr1	Cufflinks	exon	229237283	229237491	.	-	.	gene_id LCAG_003223; transcript_id LCAT_00022926; exon_number 1; oId TCONS_00021124; class_code u; tss_id TSS8712;
chr1	Cufflinks	exon	229238473	229238618	.	-	.	gene_id LCAG_003223; transcript_id LCAT_00022926; exon_number 2; oId TCONS_00021124; class_code u; tss_id TSS8712;
chr1	Cufflinks	exon	230684821	230686377	.	-	.	gene_id LCAG_003235; transcript_id LCAT_00022974; exon_number 1; oId TCONS_00026505; class_code u; tss_id TSS8738;
chr1	Cufflinks	exon	230684821	230685933	.	-	.	gene_id LCAG_003235; transcript_id LCAT_00022975; exon_number 1; oId TCONS_00021165; class_code u; tss_id TSS8739;
chr1	Cufflinks	exon	230691936	230692107	.	-	.	gene_id LCAG_003235; transcript_id LCAT_00022975; exon_number 2; oId TCONS_00021165; class_code u; tss_id TSS8739;
chr1	Cufflinks	exon	230696352	230696379	.	-	.	gene_id LCAG_003235; transcript_id LCAT_00022975; exon_number 3; oId TCONS_00021165; class_code u; tss_id TSS8739;
chr1	Cufflinks	exon	230684821	230685933	.	-	.	gene_id LCAG_003235; transcript_id LCAT_00022976; exon_number 1; oId TCONS_00021166; class_code u; tss_id TSS8740;
chr1	Cufflinks	exon	230691936	230692107	.	-	.	gene_id LCAG_003235; transcript_id LCAT_00022976; exon_number 2; oId TCONS_00021166; class_code u; tss_id TSS8740;
chr1	Cufflinks	exon	230709531	230709771	.	-	.	gene_id LCAG_003235; transcript_id LCAT_00022976; exon_number 3; oId TCONS_00021166; class_code u; tss_id TSS8740;
chr1	Cufflinks	exon	232179363	232179746	.	-	.	gene_id LCAG_003247; transcript_id LCAT_00023026; exon_number 1; oId TCONS_00021207; class_code u; tss_id TSS8762;
chr1	Cufflinks	exon	232180888	232181305	.	-	.	gene_id LCAG_003247; transcript_id LCAT_00023026; exon_number 2; oId TCONS_00021207; class_code u; tss_id TSS8762;
chr1	Cufflinks	exon	232386272	232386764	.	-	.	gene_id LCAG_003248; transcript_id LCAT_00023027; exon_number 1; oId TCONS_00021208; class_code u; tss_id TSS8763;
chr1	Cufflinks	exon	232397480	232397569	.	-	.	gene_id LCAG_003248; transcript_id LCAT_00023027; exon_number 2; oId TCONS_00021208; class_code u; tss_id TSS8763;
chr1	Cufflinks	exon	232416901	232417038	.	-	.	gene_id LCAG_003248; transcript_id LCAT_00023027; exon_number 3; oId TCONS_00021208; class_code u; tss_id TSS8763;
chr1	Cufflinks	exon	232428409	232428492	.	-	.	gene_id LCAG_003248; transcript_id LCAT_00023027; exon_number 4; oId TCONS_00021208; class_code u; tss_id TSS8763;
chr1	Cufflinks	exon	232428757	232428897	.	-	.	gene_id LCAG_003248; transcript_id LCAT_00023027; exon_number 5; oId TCONS_00021208; class_code u; tss_id TSS8763;
chr1	Cufflinks	exon	232386272	232386764	.	-	.	gene_id LCAG_003248; transcript_id LCAT_00023028; exon_number 1; oId TCONS_00021209; class_code u; tss_id TSS8764;
chr1	Cufflinks	exon	232397480	232397569	.	-	.	gene_id LCAG_003248; transcript_id LCAT_00023028; exon_number 2; oId TCONS_00021209; class_code u; tss_id TSS8764;
chr1	Cufflinks	exon	232416901	232417038	.	-	.	gene_id LCAG_003248; transcript_id LCAT_00023028; exon_number 3; oId TCONS_00021209; class_code u; tss_id TSS8764;
chr1	Cufflinks	exon	232428409	232429100	.	-	.	gene_id LCAG_003248; transcript_id LCAT_00023028; exon_number 4; oId TCONS_00021209; class_code u; tss_id TSS8764;
chr1	Cufflinks	exon	232386272	232386764	.	-	.	gene_id LCAG_003248; transcript_id LCAT_00023029; exon_number 1; oId TCONS_00021210; class_code u; tss_id TSS8765;
chr1	Cufflinks	exon	232397480	232397569	.	-	.	gene_id LCAG_003248; transcript_id LCAT_00023029; exon_number 2; oId TCONS_00021210; class_code u; tss_id TSS8765;
chr1	Cufflinks	exon	232428409	232428492	.	-	.	gene_id LCAG_003248; transcript_id LCAT_00023029; exon_number 3; oId TCONS_00021210; class_code u; tss_id TSS8765;
chr1	Cufflinks	exon	232428757	232429245	.	-	.	gene_id LCAG_003248; transcript_id LCAT_00023029; exon_number 4; oId TCONS_00021210; class_code u; tss_id TSS8765;
chr1	Cufflinks	exon	232386272	232386764	.	-	.	gene_id LCAG_003248; transcript_id LCAT_00023030; exon_number 1; oId TCONS_00021211; class_code u; tss_id TSS8766;
chr1	Cufflinks	exon	232397480	232397569	.	-	.	gene_id LCAG_003248; transcript_id LCAT_00023030; exon_number 2; oId TCONS_00021211; class_code u; tss_id TSS8766;
chr1	Cufflinks	exon	232428409	232429786	.	-	.	gene_id LCAG_003248; transcript_id LCAT_00023030; exon_number 3; oId TCONS_00021211; class_code u; tss_id TSS8766;
chr1	Cufflinks	exon	232510036	232510533	.	-	.	gene_id LCAG_003250; transcript_id LCAT_00023035; exon_number 1; oId TCONS_00021216; class_code u; tss_id TSS8769;
chr1	Cufflinks	exon	232511031	232511354	.	-	.	gene_id LCAG_003250; transcript_id LCAT_00023035; exon_number 2; oId TCONS_00021216; class_code u; tss_id TSS8769;
chr1	Cufflinks	exon	232512344	232513440	.	-	.	gene_id LCAG_003250; transcript_id LCAT_00023035; exon_number 3; oId TCONS_00021216; class_code u; tss_id TSS8769;
chr1	Cufflinks	exon	232510036	232510533	.	-	.	gene_id LCAG_003250; transcript_id LCAT_00023034; exon_number 1; oId TCONS_00021215; class_code u; tss_id TSS8769;
chr1	Cufflinks	exon	232511031	232511354	.	-	.	gene_id LCAG_003250; transcript_id LCAT_00023034; exon_number 2; oId TCONS_00021215; class_code u; tss_id TSS8769;
chr1	Cufflinks	exon	232512344	232512667	.	-	.	gene_id LCAG_003250; transcript_id LCAT_00023034; exon_number 3; oId TCONS_00021215; class_code u; tss_id TSS8769;
chr1	Cufflinks	exon	232512945	232513440	.	-	.	gene_id LCAG_003250; transcript_id LCAT_00023034; exon_number 4; oId TCONS_00021215; class_code u; tss_id TSS8769;
chr1	Cufflinks	exon	233666464	233666713	.	-	.	gene_id LCAG_003255; transcript_id LCAT_00023070; exon_number 1; oId TCONS_00021249; class_code u; tss_id TSS8780;
chr1	Cufflinks	exon	233668610	233668816	.	-	.	gene_id LCAG_003255; transcript_id LCAT_00023070; exon_number 2; oId TCONS_00021249; class_code u; tss_id TSS8780;
chr1	Cufflinks	exon	234671757	234672227	.	-	.	gene_id LCAG_003262; transcript_id LCAT_00023122; exon_number 1; oId TCONS_00021297; class_code u; tss_id TSS8795;
chr1	Cufflinks	exon	234673071	234673215	.	-	.	gene_id LCAG_003262; transcript_id LCAT_00023122; exon_number 2; oId TCONS_00021297; class_code u; tss_id TSS8795;
chr1	Cufflinks	exon	234674378	234674644	.	-	.	gene_id LCAG_003262; transcript_id LCAT_00023122; exon_number 3; oId TCONS_00021297; class_code u; tss_id TSS8795;
chr1	Cufflinks	exon	234671757	234672231	.	-	.	gene_id LCAG_003262; transcript_id LCAT_00023121; exon_number 1; oId TCONS_00021296; class_code u; tss_id TSS8795;
chr1	Cufflinks	exon	234673075	234673215	.	-	.	gene_id LCAG_003262; transcript_id LCAT_00023121; exon_number 2; oId TCONS_00021296; class_code u; tss_id TSS8795;
chr1	Cufflinks	exon	234674378	234674644	.	-	.	gene_id LCAG_003262; transcript_id LCAT_00023121; exon_number 3; oId TCONS_00021296; class_code u; tss_id TSS8795;
chr1	Cufflinks	exon	234671757	234672231	.	-	.	gene_id LCAG_003262; transcript_id LCAT_00023123; exon_number 1; oId TCONS_00021298; class_code u; tss_id TSS8795;
chr1	Cufflinks	exon	234673075	234673215	.	-	.	gene_id LCAG_003262; transcript_id LCAT_00023123; exon_number 2; oId TCONS_00021298; class_code u; tss_id TSS8795;
chr1	Cufflinks	exon	234674434	234674647	.	-	.	gene_id LCAG_003262; transcript_id LCAT_00023123; exon_number 3; oId TCONS_00021298; class_code u; tss_id TSS8795;
chr1	Cufflinks	exon	234671757	234672227	.	-	.	gene_id LCAG_003262; transcript_id LCAT_00023124; exon_number 1; oId TCONS_00021299; class_code u; tss_id TSS8796;
chr1	Cufflinks	exon	234673071	234673215	.	-	.	gene_id LCAG_003262; transcript_id LCAT_00023124; exon_number 2; oId TCONS_00021299; class_code u; tss_id TSS8796;
chr1	Cufflinks	exon	234674434	234674792	.	-	.	gene_id LCAG_003262; transcript_id LCAT_00023124; exon_number 3; oId TCONS_00021299; class_code u; tss_id TSS8796;
chr1	Cufflinks	exon	234755236	234759652	.	-	.	gene_id LCAG_003265; transcript_id LCAT_00023140; exon_number 1; oId TCONS_00026590; class_code u; tss_id TSS8799;
chr1	Cufflinks	exon	234907269	234907483	.	-	.	gene_id LCAG_003269; transcript_id LCAT_00023168; exon_number 1; oId TCONS_00021342; class_code u; tss_id TSS8808;
chr1	Cufflinks	exon	234907814	234908636	.	-	.	gene_id LCAG_003269; transcript_id LCAT_00023168; exon_number 2; oId TCONS_00021342; class_code u; tss_id TSS8808;
chr1	Cufflinks	exon	234907270	234908538	.	-	.	gene_id LCAG_003269; transcript_id LCAT_00023169; exon_number 1; oId TCONS_00026610; class_code u; tss_id TSS8808;
chr1	Cufflinks	exon	234909266	234915311	.	-	.	gene_id LCAG_003270; transcript_id LCAT_00023170; exon_number 1; oId TCONS_00021343; class_code u; tss_id TSS8809;
chr1	Cufflinks	exon	234916355	234917049	.	-	.	gene_id LCAG_003270; transcript_id LCAT_00023170; exon_number 2; oId TCONS_00021343; class_code u; tss_id TSS8809;
chr1	Cufflinks	exon	234917956	234919499	.	-	.	gene_id LCAG_003270; transcript_id LCAT_00023170; exon_number 3; oId TCONS_00021343; class_code u; tss_id TSS8809;
chr1	Cufflinks	exon	234909266	234916161	.	-	.	gene_id LCAG_003270; transcript_id LCAT_00023173; exon_number 1; oId TCONS_00021346; class_code u; tss_id TSS8810;
chr1	Cufflinks	exon	234916355	234919736	.	-	.	gene_id LCAG_003270; transcript_id LCAT_00023173; exon_number 2; oId TCONS_00021346; class_code u; tss_id TSS8810;
chr1	Cufflinks	exon	234909266	234915311	.	-	.	gene_id LCAG_003270; transcript_id LCAT_00023172; exon_number 1; oId TCONS_00021345; class_code u; tss_id TSS8810;
chr1	Cufflinks	exon	234916052	234916161	.	-	.	gene_id LCAG_003270; transcript_id LCAT_00023172; exon_number 2; oId TCONS_00021345; class_code u; tss_id TSS8810;
chr1	Cufflinks	exon	234916355	234919736	.	-	.	gene_id LCAG_003270; transcript_id LCAT_00023172; exon_number 3; oId TCONS_00021345; class_code u; tss_id TSS8810;
chr1	Cufflinks	exon	234909266	234915311	.	-	.	gene_id LCAG_003270; transcript_id LCAT_00023171; exon_number 1; oId TCONS_00021344; class_code u; tss_id TSS8810;
chr1	Cufflinks	exon	234916355	234919736	.	-	.	gene_id LCAG_003270; transcript_id LCAT_00023171; exon_number 2; oId TCONS_00021344; class_code u; tss_id TSS8810;
chr1	Cufflinks	exon	234909266	234915311	.	-	.	gene_id LCAG_003270; transcript_id LCAT_00023176; exon_number 1; oId TCONS_00021349; class_code u; tss_id TSS8811;
chr1	Cufflinks	exon	234916355	234917049	.	-	.	gene_id LCAG_003270; transcript_id LCAT_00023176; exon_number 2; oId TCONS_00021349; class_code u; tss_id TSS8811;
chr1	Cufflinks	exon	234920584	234921172	.	-	.	gene_id LCAG_003270; transcript_id LCAT_00023176; exon_number 3; oId TCONS_00021349; class_code u; tss_id TSS8811;
chr1	Cufflinks	exon	234909266	234915311	.	-	.	gene_id LCAG_003270; transcript_id LCAT_00023175; exon_number 1; oId TCONS_00021348; class_code u; tss_id TSS8811;
chr1	Cufflinks	exon	234916052	234916995	.	-	.	gene_id LCAG_003270; transcript_id LCAT_00023175; exon_number 2; oId TCONS_00021348; class_code u; tss_id TSS8811;
chr1	Cufflinks	exon	234920584	234921172	.	-	.	gene_id LCAG_003270; transcript_id LCAT_00023175; exon_number 3; oId TCONS_00021348; class_code u; tss_id TSS8811;
chr1	Cufflinks	exon	234909266	234915311	.	-	.	gene_id LCAG_003270; transcript_id LCAT_00023174; exon_number 1; oId TCONS_00021347; class_code u; tss_id TSS8811;
chr1	Cufflinks	exon	234916052	234916952	.	-	.	gene_id LCAG_003270; transcript_id LCAT_00023174; exon_number 2; oId TCONS_00021347; class_code u; tss_id TSS8811;
chr1	Cufflinks	exon	234920584	234921172	.	-	.	gene_id LCAG_003270; transcript_id LCAT_00023174; exon_number 3; oId TCONS_00021347; class_code u; tss_id TSS8811;
chr1	Cufflinks	exon	234919842	234921491	.	-	.	gene_id LCAG_003270; transcript_id LCAT_00023177; exon_number 1; oId TCONS_00026611; class_code u; tss_id TSS8812;
chr1	Cufflinks	exon	234948457	234950223	.	-	.	gene_id LCAG_003271; transcript_id LCAT_00023178; exon_number 1; oId TCONS_00021350; class_code u; tss_id TSS8813;
chr1	Cufflinks	exon	234952083	234956779	.	-	.	gene_id LCAG_003271; transcript_id LCAT_00023178; exon_number 2; oId TCONS_00021350; class_code u; tss_id TSS8813;
chr1	Cufflinks	exon	234974017	234985980	.	-	.	gene_id LCAG_003271; transcript_id LCAT_00023188; exon_number 1; oId TCONS_00026614; class_code u; tss_id TSS8817;
chr1	Cufflinks	exon	234974017	234979191	.	-	.	gene_id LCAG_003271; transcript_id LCAT_00023189; exon_number 1; oId TCONS_00021360; class_code u; tss_id TSS8814;
chr1	Cufflinks	exon	235004925	235007037	.	-	.	gene_id LCAG_003271; transcript_id LCAT_00023189; exon_number 2; oId TCONS_00021360; class_code u; tss_id TSS8814;
chr1	Cufflinks	exon	235009514	235012338	.	-	.	gene_id LCAG_003271; transcript_id LCAT_00023189; exon_number 3; oId TCONS_00021360; class_code u; tss_id TSS8814;
chr1	Cufflinks	exon	234996663	235007128	.	-	.	gene_id LCAG_003271; transcript_id LCAT_00023190; exon_number 1; oId TCONS_00026618; class_code u; tss_id TSS8818;
chr1	Cufflinks	exon	235002833	235007037	.	-	.	gene_id LCAG_003271; transcript_id LCAT_00023191; exon_number 1; oId TCONS_00021361; class_code u; tss_id TSS8814;
chr1	Cufflinks	exon	235009514	235012338	.	-	.	gene_id LCAG_003271; transcript_id LCAT_00023191; exon_number 2; oId TCONS_00021361; class_code u; tss_id TSS8814;
chr1	Cufflinks	exon	235008966	235012546	.	-	.	gene_id LCAG_003271; transcript_id LCAT_00023192; exon_number 1; oId TCONS_00026620; class_code u; tss_id TSS8819;
chr1	Cufflinks	exon	235186970	235188378	.	-	.	gene_id LCAG_003274; transcript_id LCAT_00023218; exon_number 1; oId TCONS_00021386; class_code u; tss_id TSS8823;
chr1	Cufflinks	exon	235190382	235191264	.	-	.	gene_id LCAG_003274; transcript_id LCAT_00023218; exon_number 2; oId TCONS_00021386; class_code u; tss_id TSS8823;
chr1	Cufflinks	exon	235186970	235189586	.	-	.	gene_id LCAG_003274; transcript_id LCAT_00023219; exon_number 1; oId TCONS_00021387; class_code u; tss_id TSS8824;
chr1	Cufflinks	exon	235190382	235191453	.	-	.	gene_id LCAG_003274; transcript_id LCAT_00023219; exon_number 2; oId TCONS_00021387; class_code u; tss_id TSS8824;
chr1	Cufflinks	exon	235186970	235188616	.	-	.	gene_id LCAG_003274; transcript_id LCAT_00023220; exon_number 1; oId TCONS_00021388; class_code u; tss_id TSS8824;
chr1	Cufflinks	exon	235190382	235191457	.	-	.	gene_id LCAG_003274; transcript_id LCAT_00023220; exon_number 2; oId TCONS_00021388; class_code u; tss_id TSS8824;
chr1	Cufflinks	exon	237138331	237139205	.	-	.	gene_id LCAG_003288; transcript_id LCAT_00023300; exon_number 1; oId TCONS_00021458; class_code u; tss_id TSS8862;
chr1	Cufflinks	exon	237142053	237142515	.	-	.	gene_id LCAG_003288; transcript_id LCAT_00023300; exon_number 2; oId TCONS_00021458; class_code u; tss_id TSS8862;
chr1	Cufflinks	exon	238613724	238613929	.	-	.	gene_id LCAG_003291; transcript_id LCAT_00023306; exon_number 1; oId TCONS_00021462; class_code u; tss_id TSS8867;
chr1	Cufflinks	exon	238623034	238623098	.	-	.	gene_id LCAG_003291; transcript_id LCAT_00023306; exon_number 2; oId TCONS_00021462; class_code u; tss_id TSS8867;
chr1	Cufflinks	exon	238636099	238636202	.	-	.	gene_id LCAG_003291; transcript_id LCAT_00023306; exon_number 3; oId TCONS_00021462; class_code u; tss_id TSS8867;
chr1	Cufflinks	exon	238928147	238929544	.	-	.	gene_id LCAG_003292; transcript_id LCAT_00023307; exon_number 1; oId TCONS_00021463; class_code u; tss_id TSS8868;
chr1	Cufflinks	exon	238929978	238931396	.	-	.	gene_id LCAG_003292; transcript_id LCAT_00023307; exon_number 2; oId TCONS_00021463; class_code u; tss_id TSS8868;
chr1	Cufflinks	exon	242884463	242888448	.	-	.	gene_id LCAG_003309; transcript_id LCAT_00023349; exon_number 1; oId TCONS_00021500; class_code u; tss_id TSS8894;
chr1	Cufflinks	exon	242893417	242893690	.	-	.	gene_id LCAG_003309; transcript_id LCAT_00023349; exon_number 2; oId TCONS_00021500; class_code u; tss_id TSS8894;
chr1	Cufflinks	exon	244466506	244494894	.	-	.	gene_id LCAG_003315; transcript_id LCAT_00023377; exon_number 1; oId TCONS_00026807; class_code u; tss_id TSS8912;
chr1	Cufflinks	exon	244893805	244897962	.	-	.	gene_id LCAG_003317; transcript_id LCAT_00023388; exon_number 1; oId TCONS_00026814; class_code u; tss_id TSS8915;
chr1	Cufflinks	exon	244893805	244894707	.	-	.	gene_id LCAG_003317; transcript_id LCAT_00023389; exon_number 1; oId TCONS_00021532; class_code u; tss_id TSS8916;
chr1	Cufflinks	exon	244920368	244921240	.	-	.	gene_id LCAG_003317; transcript_id LCAT_00023389; exon_number 2; oId TCONS_00021532; class_code u; tss_id TSS8916;
chr1	Cufflinks	exon	249095502	249097550	.	-	.	gene_id LCAG_003344; transcript_id LCAT_00023546; exon_number 1; oId TCONS_00021668; class_code u; tss_id TSS8983;
chr1	Cufflinks	exon	249097633	249097714	.	-	.	gene_id LCAG_003344; transcript_id LCAT_00023546; exon_number 2; oId TCONS_00021668; class_code u; tss_id TSS8983;
chr1	Cufflinks	exon	249097797	249103104	.	-	.	gene_id LCAG_003344; transcript_id LCAT_00023546; exon_number 3; oId TCONS_00021668; class_code u; tss_id TSS8983;
chr1	Cufflinks	exon	46032	49593	.	.	.	gene_id LCAG_003348; transcript_id LCAT_00023561; exon_number 1; oId TCONS_00021683; class_code u; tss_id TSS8988;
chr1	Cufflinks	exon	50105	50392	.	.	.	gene_id LCAG_003349; transcript_id LCAT_00023562; exon_number 1; oId TCONS_00021684; class_code u; tss_id TSS8989;
chr1	Cufflinks	exon	816413	817226	.	.	.	gene_id LCAG_003353; transcript_id LCAT_00023566; exon_number 1; oId TCONS_00021696; class_code u; tss_id TSS8993;
chr1	Cufflinks	exon	1052091	1052483	.	.	.	gene_id LCAG_003355; transcript_id LCAT_00023568; exon_number 1; oId TCONS_00021704; class_code u; tss_id TSS8995;
chr1	Cufflinks	exon	1053013	1053767	.	.	.	gene_id LCAG_003356; transcript_id LCAT_00023569; exon_number 1; oId TCONS_00021705; class_code u; tss_id TSS8996;
chr1	Cufflinks	exon	1069533	1070152	.	.	.	gene_id LCAG_003357; transcript_id LCAT_00023570; exon_number 1; oId TCONS_00021706; class_code u; tss_id TSS8997;
chr1	Cufflinks	exon	1284941	1285371	.	.	.	gene_id LCAG_003362; transcript_id LCAT_00023575; exon_number 1; oId TCONS_00021715; class_code u; tss_id TSS9002;
chr1	Cufflinks	exon	1837396	1839191	.	.	.	gene_id LCAG_003369; transcript_id LCAT_00023582; exon_number 1; oId TCONS_00021734; class_code u; tss_id TSS9009;
chr1	Cufflinks	exon	1839290	1840261	.	.	.	gene_id LCAG_003370; transcript_id LCAT_00023583; exon_number 1; oId TCONS_00021735; class_code u; tss_id TSS9010;
chr1	Cufflinks	exon	1948216	1950641	.	.	.	gene_id LCAG_003371; transcript_id LCAT_00023584; exon_number 1; oId TCONS_00021736; class_code u; tss_id TSS9011;
chr1	Cufflinks	exon	1971239	1976401	.	.	.	gene_id LCAG_003372; transcript_id LCAT_00023585; exon_number 1; oId TCONS_00021737; class_code u; tss_id TSS9012;
chr1	Cufflinks	exon	2155581	2156928	.	.	.	gene_id LCAG_003374; transcript_id LCAT_00023587; exon_number 1; oId TCONS_00021741; class_code u; tss_id TSS9014;
chr1	Cufflinks	exon	2157475	2158568	.	.	.	gene_id LCAG_003375; transcript_id LCAT_00023588; exon_number 1; oId TCONS_00021742; class_code u; tss_id TSS9015;
chr1	Cufflinks	exon	2158821	2159040	.	.	.	gene_id LCAG_003376; transcript_id LCAT_00023589; exon_number 1; oId TCONS_00021743; class_code u; tss_id TSS9016;
chr1	Cufflinks	exon	2244505	2246041	.	.	.	gene_id LCAG_003390; transcript_id LCAT_00023603; exon_number 1; oId TCONS_00021758; class_code u; tss_id TSS9030;
chr1	Cufflinks	exon	2465137	2471406	.	.	.	gene_id LCAG_003391; transcript_id LCAT_00023604; exon_number 1; oId TCONS_00021765; class_code u; tss_id TSS9031;
chr1	Cufflinks	exon	2471519	2472150	.	.	.	gene_id LCAG_003392; transcript_id LCAT_00023606; exon_number 1; oId TCONS_00021767; class_code u; tss_id TSS9033;
chr1	Cufflinks	exon	2746521	2747047	.	.	.	gene_id LCAG_003400; transcript_id LCAT_00023614; exon_number 1; oId TCONS_00021776; class_code u; tss_id TSS9041;
chr1	Cufflinks	exon	2781140	2781630	.	.	.	gene_id LCAG_003401; transcript_id LCAT_00023615; exon_number 1; oId TCONS_00021777; class_code u; tss_id TSS9042;
chr1	Cufflinks	exon	2781704	2784698	.	.	.	gene_id LCAG_003402; transcript_id LCAT_00023616; exon_number 1; oId TCONS_00021778; class_code u; tss_id TSS9043;
chr1	Cufflinks	exon	2812449	2813377	.	.	.	gene_id LCAG_003403; transcript_id LCAT_00023617; exon_number 1; oId TCONS_00021779; class_code u; tss_id TSS9044;
chr1	Cufflinks	exon	2815949	2816443	.	.	.	gene_id LCAG_003404; transcript_id LCAT_00023618; exon_number 1; oId TCONS_00021780; class_code u; tss_id TSS9045;
chr1	Cufflinks	exon	2816495	2818299	.	.	.	gene_id LCAG_003405; transcript_id LCAT_00023619; exon_number 1; oId TCONS_00021781; class_code u; tss_id TSS9046;
chr1	Cufflinks	exon	2904771	2907380	.	.	.	gene_id LCAG_003406; transcript_id LCAT_00023620; exon_number 1; oId TCONS_00021782; class_code u; tss_id TSS9047;
chr1	Cufflinks	exon	3369090	3369802	.	.	.	gene_id LCAG_003407; transcript_id LCAT_00023621; exon_number 1; oId TCONS_00021785; class_code u; tss_id TSS9048;
chr1	Cufflinks	exon	4082307	4082884	.	.	.	gene_id LCAG_003416; transcript_id LCAT_00023630; exon_number 1; oId TCONS_00021803; class_code u; tss_id TSS9057;
chr1	Cufflinks	exon	4189891	4191061	.	.	.	gene_id LCAG_003417; transcript_id LCAT_00023631; exon_number 1; oId TCONS_00021804; class_code u; tss_id TSS9058;
chr1	Cufflinks	exon	4191161	4192131	.	.	.	gene_id LCAG_003418; transcript_id LCAT_00023632; exon_number 1; oId TCONS_00021805; class_code u; tss_id TSS9059;
chr1	Cufflinks	exon	4328106	4329850	.	.	.	gene_id LCAG_003419; transcript_id LCAT_00023633; exon_number 1; oId TCONS_00021808; class_code u; tss_id TSS9060;
chr1	Cufflinks	exon	4329998	4330969	.	.	.	gene_id LCAG_003420; transcript_id LCAT_00023634; exon_number 1; oId TCONS_00021809; class_code u; tss_id TSS9061;
chr1	Cufflinks	exon	4331859	4333075	.	.	.	gene_id LCAG_003421; transcript_id LCAT_00023635; exon_number 1; oId TCONS_00021810; class_code u; tss_id TSS9062;
chr1	Cufflinks	exon	4369682	4371987	.	.	.	gene_id LCAG_003422; transcript_id LCAT_00023636; exon_number 1; oId TCONS_00021811; class_code u; tss_id TSS9063;
chr1	Cufflinks	exon	4672245	4673021	.	.	.	gene_id LCAG_003423; transcript_id LCAT_00023637; exon_number 1; oId TCONS_00021812; class_code u; tss_id TSS9064;
chr1	Cufflinks	exon	4700586	4701619	.	.	.	gene_id LCAG_003424; transcript_id LCAT_00023638; exon_number 1; oId TCONS_00021813; class_code u; tss_id TSS9065;
chr1	Cufflinks	exon	4713536	4714405	.	.	.	gene_id LCAG_003425; transcript_id LCAT_00023639; exon_number 1; oId TCONS_00021814; class_code u; tss_id TSS9066;
chr1	Cufflinks	exon	4995577	4996776	.	.	.	gene_id LCAG_003426; transcript_id LCAT_00023640; exon_number 1; oId TCONS_00021816; class_code u; tss_id TSS9067;
chr1	Cufflinks	exon	5017527	5018315	.	.	.	gene_id LCAG_003427; transcript_id LCAT_00023641; exon_number 1; oId TCONS_00021817; class_code u; tss_id TSS9068;
chr1	Cufflinks	exon	5020198	5020994	.	.	.	gene_id LCAG_003428; transcript_id LCAT_00023642; exon_number 1; oId TCONS_00021818; class_code u; tss_id TSS9069;
chr1	Cufflinks	exon	5091729	5093546	.	.	.	gene_id LCAG_003429; transcript_id LCAT_00023643; exon_number 1; oId TCONS_00021819; class_code u; tss_id TSS9070;
chr1	Cufflinks	exon	5179429	5179665	.	.	.	gene_id LCAG_003430; transcript_id LCAT_00023644; exon_number 1; oId TCONS_00021820; class_code u; tss_id TSS9071;
chr1	Cufflinks	exon	5223074	5223586	.	.	.	gene_id LCAG_003431; transcript_id LCAT_00023645; exon_number 1; oId TCONS_00021821; class_code u; tss_id TSS9072;
chr1	Cufflinks	exon	5421408	5421918	.	.	.	gene_id LCAG_003432; transcript_id LCAT_00023646; exon_number 1; oId TCONS_00021822; class_code u; tss_id TSS9073;
chr1	Cufflinks	exon	5422013	5422342	.	.	.	gene_id LCAG_003433; transcript_id LCAT_00023647; exon_number 1; oId TCONS_00021823; class_code u; tss_id TSS9074;
chr1	Cufflinks	exon	5423480	5424128	.	.	.	gene_id LCAG_003434; transcript_id LCAT_00023648; exon_number 1; oId TCONS_00021824; class_code u; tss_id TSS9075;
chr1	Cufflinks	exon	5480020	5481518	.	.	.	gene_id LCAG_003435; transcript_id LCAT_00023649; exon_number 1; oId TCONS_00021826; class_code u; tss_id TSS9076;
chr1	Cufflinks	exon	5517539	5522842	.	.	.	gene_id LCAG_003436; transcript_id LCAT_00023650; exon_number 1; oId TCONS_00021828; class_code u; tss_id TSS9077;
chr1	Cufflinks	exon	5523163	5524918	.	.	.	gene_id LCAG_003437; transcript_id LCAT_00023651; exon_number 1; oId TCONS_00021829; class_code u; tss_id TSS9078;
chr1	Cufflinks	exon	5536154	5538056	.	.	.	gene_id LCAG_003438; transcript_id LCAT_00023652; exon_number 1; oId TCONS_00021830; class_code u; tss_id TSS9079;
chr1	Cufflinks	exon	5538216	5539545	.	.	.	gene_id LCAG_003439; transcript_id LCAT_00023653; exon_number 1; oId TCONS_00021831; class_code u; tss_id TSS9080;
chr1	Cufflinks	exon	5539739	5540986	.	.	.	gene_id LCAG_003440; transcript_id LCAT_00023654; exon_number 1; oId TCONS_00021832; class_code u; tss_id TSS9081;
chr1	Cufflinks	exon	5542147	5542789	.	.	.	gene_id LCAG_003441; transcript_id LCAT_00023656; exon_number 1; oId TCONS_00021834; class_code u; tss_id TSS9083;
chr1	Cufflinks	exon	5544465	5545031	.	.	.	gene_id LCAG_003442; transcript_id LCAT_00023657; exon_number 1; oId TCONS_00021835; class_code u; tss_id TSS9084;
chr1	Cufflinks	exon	5546594	5548845	.	.	.	gene_id LCAG_003443; transcript_id LCAT_00023658; exon_number 1; oId TCONS_00021836; class_code u; tss_id TSS9085;
chr1	Cufflinks	exon	5730262	5730690	.	.	.	gene_id LCAG_003446; transcript_id LCAT_00023661; exon_number 1; oId TCONS_00021841; class_code u; tss_id TSS9088;
chr1	Cufflinks	exon	5732325	5732975	.	.	.	gene_id LCAG_003447; transcript_id LCAT_00023662; exon_number 1; oId TCONS_00021842; class_code u; tss_id TSS9089;
chr1	Cufflinks	exon	5763286	5763718	.	.	.	gene_id LCAG_003448; transcript_id LCAT_00023663; exon_number 1; oId TCONS_00021843; class_code u; tss_id TSS9090;
chr1	Cufflinks	exon	5830853	5832851	.	.	.	gene_id LCAG_003449; transcript_id LCAT_00023664; exon_number 1; oId TCONS_00021844; class_code u; tss_id TSS9091;
chr1	Cufflinks	exon	5833569	5834282	.	.	.	gene_id LCAG_003450; transcript_id LCAT_00023665; exon_number 1; oId TCONS_00021845; class_code u; tss_id TSS9092;
chr1	Cufflinks	exon	5837268	5837671	.	.	.	gene_id LCAG_003451; transcript_id LCAT_00023666; exon_number 1; oId TCONS_00021846; class_code u; tss_id TSS9093;
chr1	Cufflinks	exon	5910323	5910491	.	.	.	gene_id LCAG_003452; transcript_id LCAT_00023667; exon_number 1; oId TCONS_00021847; class_code u; tss_id TSS9094;
chr1	Cufflinks	exon	6802877	6803906	.	.	.	gene_id LCAG_003461; transcript_id LCAT_00023676; exon_number 1; oId TCONS_00021860; class_code u; tss_id TSS9103;
chr1	Cufflinks	exon	8190993	8191883	.	.	.	gene_id LCAG_003491; transcript_id LCAT_00023706; exon_number 1; oId TCONS_00021898; class_code u; tss_id TSS9133;
chr1	Cufflinks	exon	8223494	8224184	.	.	.	gene_id LCAG_003492; transcript_id LCAT_00023707; exon_number 1; oId TCONS_00021900; class_code u; tss_id TSS9134;
chr1	Cufflinks	exon	8298994	8300739	.	.	.	gene_id LCAG_003495; transcript_id LCAT_00023710; exon_number 1; oId TCONS_00021904; class_code u; tss_id TSS9137;
chr1	Cufflinks	exon	8303808	8304987	.	.	.	gene_id LCAG_003496; transcript_id LCAT_00023711; exon_number 1; oId TCONS_00021905; class_code u; tss_id TSS9138;
chr1	Cufflinks	exon	8308450	8309104	.	.	.	gene_id LCAG_003497; transcript_id LCAT_00023712; exon_number 1; oId TCONS_00021906; class_code u; tss_id TSS9139;
chr1	Cufflinks	exon	8318456	8319365	.	.	.	gene_id LCAG_003498; transcript_id LCAT_00023713; exon_number 1; oId TCONS_00021907; class_code u; tss_id TSS9140;
chr1	Cufflinks	exon	8342981	8344608	.	.	.	gene_id LCAG_003500; transcript_id LCAT_00023715; exon_number 1; oId TCONS_00021909; class_code u; tss_id TSS9142;
chr1	Cufflinks	exon	8358765	8359133	.	.	.	gene_id LCAG_003501; transcript_id LCAT_00023716; exon_number 1; oId TCONS_00021910; class_code u; tss_id TSS9143;
chr1	Cufflinks	exon	8359257	8359858	.	.	.	gene_id LCAG_003502; transcript_id LCAT_00023717; exon_number 1; oId TCONS_00021911; class_code u; tss_id TSS9144;
chr1	Cufflinks	exon	8360021	8364490	.	.	.	gene_id LCAG_003503; transcript_id LCAT_00023718; exon_number 1; oId TCONS_00021912; class_code u; tss_id TSS9145;
chr1	Cufflinks	exon	8879225	8879657	.	.	.	gene_id LCAG_003513; transcript_id LCAT_00023728; exon_number 1; oId TCONS_00021927; class_code u; tss_id TSS9155;
chr1	Cufflinks	exon	8879773	8880449	.	.	.	gene_id LCAG_003514; transcript_id LCAT_00023729; exon_number 1; oId TCONS_00021928; class_code u; tss_id TSS9156;
chr1	Cufflinks	exon	8880576	8882362	.	.	.	gene_id LCAG_003515; transcript_id LCAT_00023730; exon_number 1; oId TCONS_00021929; class_code u; tss_id TSS9157;
chr1	Cufflinks	exon	8897037	8898086	.	.	.	gene_id LCAG_003516; transcript_id LCAT_00023731; exon_number 1; oId TCONS_00021930; class_code u; tss_id TSS9158;
chr1	Cufflinks	exon	8904167	8905281	.	.	.	gene_id LCAG_003517; transcript_id LCAT_00023732; exon_number 1; oId TCONS_00021931; class_code u; tss_id TSS9159;
chr1	Cufflinks	exon	8907159	8908469	.	.	.	gene_id LCAG_003518; transcript_id LCAT_00023733; exon_number 1; oId TCONS_00021932; class_code u; tss_id TSS9160;
chr1	Cufflinks	exon	8912708	8913346	.	.	.	gene_id LCAG_003519; transcript_id LCAT_00023734; exon_number 1; oId TCONS_00021933; class_code u; tss_id TSS9161;
chr1	Cufflinks	exon	8944148	8945519	.	.	.	gene_id LCAG_003522; transcript_id LCAT_00023737; exon_number 1; oId TCONS_00021938; class_code u; tss_id TSS9164;
chr1	Cufflinks	exon	8949231	8950325	.	.	.	gene_id LCAG_003523; transcript_id LCAT_00023738; exon_number 1; oId TCONS_00021939; class_code u; tss_id TSS9165;
chr1	Cufflinks	exon	9262760	9263673	.	.	.	gene_id LCAG_003530; transcript_id LCAT_00023746; exon_number 1; oId TCONS_00021951; class_code u; tss_id TSS9173;
chr1	Cufflinks	exon	9334949	9337194	.	.	.	gene_id LCAG_003533; transcript_id LCAT_00023749; exon_number 1; oId TCONS_00021954; class_code u; tss_id TSS9176;
chr1	Cufflinks	exon	9468261	9468717	.	.	.	gene_id LCAG_003534; transcript_id LCAT_00023750; exon_number 1; oId TCONS_00021955; class_code u; tss_id TSS9177;
chr1	Cufflinks	exon	9515455	9515926	.	.	.	gene_id LCAG_003535; transcript_id LCAT_00023751; exon_number 1; oId TCONS_00021960; class_code u; tss_id TSS9178;
chr1	Cufflinks	exon	9887529	9888214	.	.	.	gene_id LCAG_003539; transcript_id LCAT_00023755; exon_number 1; oId TCONS_00021971; class_code u; tss_id TSS9182;
chr1	Cufflinks	exon	9895348	9896082	.	.	.	gene_id LCAG_003540; transcript_id LCAT_00023756; exon_number 1; oId TCONS_00021972; class_code u; tss_id TSS9183;
chr1	Cufflinks	exon	9970734	9971431	.	.	.	gene_id LCAG_003548; transcript_id LCAT_00023764; exon_number 1; oId TCONS_00021983; class_code u; tss_id TSS9191;
chr1	Cufflinks	exon	10269576	10270411	.	.	.	gene_id LCAG_003550; transcript_id LCAT_00023766; exon_number 1; oId TCONS_00021988; class_code u; tss_id TSS9193;
chr1	Cufflinks	exon	10961499	10965180	.	.	.	gene_id LCAG_003552; transcript_id LCAT_00023768; exon_number 1; oId TCONS_00021994; class_code u; tss_id TSS9195;
chr1	Cufflinks	exon	10970368	10970862	.	.	.	gene_id LCAG_003553; transcript_id LCAT_00023769; exon_number 1; oId TCONS_00021995; class_code u; tss_id TSS9196;
chr1	Cufflinks	exon	10971093	10971806	.	.	.	gene_id LCAG_003554; transcript_id LCAT_00023770; exon_number 1; oId TCONS_00021996; class_code u; tss_id TSS9197;
chr1	Cufflinks	exon	10993619	10994035	.	.	.	gene_id LCAG_003555; transcript_id LCAT_00023771; exon_number 1; oId TCONS_00021997; class_code u; tss_id TSS9198;
chr1	Cufflinks	exon	10994257	10994890	.	.	.	gene_id LCAG_003556; transcript_id LCAT_00023772; exon_number 1; oId TCONS_00021998; class_code u; tss_id TSS9199;
chr1	Cufflinks	exon	10997662	10998317	.	.	.	gene_id LCAG_003557; transcript_id LCAT_00023773; exon_number 1; oId TCONS_00021999; class_code u; tss_id TSS9200;
chr1	Cufflinks	exon	10999197	10999615	.	.	.	gene_id LCAG_003558; transcript_id LCAT_00023774; exon_number 1; oId TCONS_00022000; class_code u; tss_id TSS9201;
chr1	Cufflinks	exon	11000747	11001364	.	.	.	gene_id LCAG_003559; transcript_id LCAT_00023775; exon_number 1; oId TCONS_00022001; class_code u; tss_id TSS9202;
chr1	Cufflinks	exon	11398268	11399076	.	.	.	gene_id LCAG_003563; transcript_id LCAT_00023779; exon_number 1; oId TCONS_00022006; class_code u; tss_id TSS9206;
chr1	Cufflinks	exon	11450149	11455396	.	.	.	gene_id LCAG_003564; transcript_id LCAT_00023780; exon_number 1; oId TCONS_00022009; class_code u; tss_id TSS9207;
chr1	Cufflinks	exon	11700612	11704750	.	.	.	gene_id LCAG_003565; transcript_id LCAT_00023781; exon_number 1; oId TCONS_00022011; class_code u; tss_id TSS9208;
chr1	Cufflinks	exon	11914446	11915282	.	.	.	gene_id LCAG_003567; transcript_id LCAT_00023783; exon_number 1; oId TCONS_00022017; class_code u; tss_id TSS9210;
chr1	Cufflinks	exon	11919749	11920909	.	.	.	gene_id LCAG_003568; transcript_id LCAT_00023784; exon_number 1; oId TCONS_00022018; class_code u; tss_id TSS9211;
chr1	Cufflinks	exon	12213603	12213947	.	.	.	gene_id LCAG_003573; transcript_id LCAT_00023789; exon_number 1; oId TCONS_00022036; class_code u; tss_id TSS9216;
chr1	Cufflinks	exon	12611590	12612480	.	.	.	gene_id LCAG_003575; transcript_id LCAT_00023791; exon_number 1; oId TCONS_00022040; class_code u; tss_id TSS9218;
chr1	Cufflinks	exon	12612765	12613006	.	.	.	gene_id LCAG_003576; transcript_id LCAT_00023792; exon_number 1; oId TCONS_00022041; class_code u; tss_id TSS9219;
chr1	Cufflinks	exon	12762926	12763711	.	.	.	gene_id LCAG_003589; transcript_id LCAT_00023805; exon_number 1; oId TCONS_00022057; class_code u; tss_id TSS9232;
chr1	Cufflinks	exon	13862638	13863982	.	.	.	gene_id LCAG_003590; transcript_id LCAT_00023806; exon_number 1; oId TCONS_00022067; class_code u; tss_id TSS9233;
chr1	Cufflinks	exon	13867152	13867942	.	.	.	gene_id LCAG_003591; transcript_id LCAT_00023807; exon_number 1; oId TCONS_00022068; class_code u; tss_id TSS9234;
chr1	Cufflinks	exon	13868029	13868851	.	.	.	gene_id LCAG_003592; transcript_id LCAT_00023808; exon_number 1; oId TCONS_00022069; class_code u; tss_id TSS9235;
chr1	Cufflinks	exon	13909347	13909941	.	.	.	gene_id LCAG_003593; transcript_id LCAT_00023809; exon_number 1; oId TCONS_00022072; class_code u; tss_id TSS9236;
chr1	Cufflinks	exon	14348528	14350593	.	.	.	gene_id LCAG_003595; transcript_id LCAT_00023811; exon_number 1; oId TCONS_00022079; class_code u; tss_id TSS9238;
chr1	Cufflinks	exon	14518789	14519066	.	.	.	gene_id LCAG_003596; transcript_id LCAT_00023812; exon_number 1; oId TCONS_00022080; class_code u; tss_id TSS9239;
chr1	Cufflinks	exon	14529993	14530655	.	.	.	gene_id LCAG_003597; transcript_id LCAT_00023813; exon_number 1; oId TCONS_00022081; class_code u; tss_id TSS9240;
chr1	Cufflinks	exon	14580146	14580441	.	.	.	gene_id LCAG_003598; transcript_id LCAT_00023814; exon_number 1; oId TCONS_00022084; class_code u; tss_id TSS9241;
chr1	Cufflinks	exon	14631302	14632751	.	.	.	gene_id LCAG_003599; transcript_id LCAT_00023815; exon_number 1; oId TCONS_00022086; class_code u; tss_id TSS9242;
chr1	Cufflinks	exon	14632893	14639046	.	.	.	gene_id LCAG_003600; transcript_id LCAT_00023816; exon_number 1; oId TCONS_00022087; class_code u; tss_id TSS9243;
chr1	Cufflinks	exon	14747514	14749211	.	.	.	gene_id LCAG_003604; transcript_id LCAT_00023820; exon_number 1; oId TCONS_00022091; class_code u; tss_id TSS9247;
chr1	Cufflinks	exon	14760803	14761886	.	.	.	gene_id LCAG_003605; transcript_id LCAT_00023821; exon_number 1; oId TCONS_00022092; class_code u; tss_id TSS9248;
chr1	Cufflinks	exon	14763265	14764227	.	.	.	gene_id LCAG_003606; transcript_id LCAT_00023822; exon_number 1; oId TCONS_00022093; class_code u; tss_id TSS9249;
chr1	Cufflinks	exon	14808018	14809121	.	.	.	gene_id LCAG_003607; transcript_id LCAT_00023823; exon_number 1; oId TCONS_00022094; class_code u; tss_id TSS9250;
chr1	Cufflinks	exon	14822953	14828806	.	.	.	gene_id LCAG_003608; transcript_id LCAT_00023824; exon_number 1; oId TCONS_00022095; class_code u; tss_id TSS9251;
chr1	Cufflinks	exon	14837991	14839435	.	.	.	gene_id LCAG_003609; transcript_id LCAT_00023825; exon_number 1; oId TCONS_00022096; class_code u; tss_id TSS9252;
chr1	Cufflinks	exon	14845785	14850579	.	.	.	gene_id LCAG_003610; transcript_id LCAT_00023826; exon_number 1; oId TCONS_00022097; class_code u; tss_id TSS9253;
chr1	Cufflinks	exon	14852161	14858972	.	.	.	gene_id LCAG_003611; transcript_id LCAT_00023827; exon_number 1; oId TCONS_00022098; class_code u; tss_id TSS9254;
chr1	Cufflinks	exon	15550894	15551461	.	.	.	gene_id LCAG_003657; transcript_id LCAT_00023881; exon_number 1; oId TCONS_00022154; class_code u; tss_id TSS9308;
chr1	Cufflinks	exon	15551952	15554495	.	.	.	gene_id LCAG_003658; transcript_id LCAT_00023882; exon_number 1; oId TCONS_00022155; class_code u; tss_id TSS9309;
chr1	Cufflinks	exon	15936760	15936812	.	.	.	gene_id LCAG_003659; transcript_id LCAT_00023883; exon_number 1; oId TCONS_00022164; class_code u; tss_id TSS9310;
chr1	Cufflinks	exon	15938428	15938496	.	.	.	gene_id LCAG_003660; transcript_id LCAT_00023884; exon_number 1; oId TCONS_00022165; class_code u; tss_id TSS9311;
chr1	Cufflinks	exon	16007990	16008698	.	.	.	gene_id LCAG_003661; transcript_id LCAT_00023885; exon_number 1; oId TCONS_00022166; class_code u; tss_id TSS9312;
chr1	Cufflinks	exon	16009754	16010727	.	.	.	gene_id LCAG_003662; transcript_id LCAT_00023886; exon_number 1; oId TCONS_00022167; class_code u; tss_id TSS9313;
chr1	Cufflinks	exon	16079837	16080846	.	.	.	gene_id LCAG_003663; transcript_id LCAT_00023887; exon_number 1; oId TCONS_00022170; class_code u; tss_id TSS9314;
chr1	Cufflinks	exon	16500178	16504515	.	.	.	gene_id LCAG_003666; transcript_id LCAT_00023890; exon_number 1; oId TCONS_00022176; class_code u; tss_id TSS9317;
chr1	Cufflinks	exon	16504973	16506086	.	.	.	gene_id LCAG_003667; transcript_id LCAT_00023892; exon_number 1; oId TCONS_00022178; class_code u; tss_id TSS9319;
chr1	Cufflinks	exon	16854579	16855234	.	.	.	gene_id LCAG_003670; transcript_id LCAT_00023895; exon_number 1; oId TCONS_00022184; class_code u; tss_id TSS9322;
chr1	Cufflinks	exon	16885012	16886268	.	.	.	gene_id LCAG_003671; transcript_id LCAT_00023896; exon_number 1; oId TCONS_00022185; class_code u; tss_id TSS9323;
chr1	Cufflinks	exon	17338612	17340182	.	.	.	gene_id LCAG_003690; transcript_id LCAT_00023915; exon_number 1; oId TCONS_00022216; class_code u; tss_id TSS9342;
chr1	Cufflinks	exon	17464526	17465660	.	.	.	gene_id LCAG_003691; transcript_id LCAT_00023916; exon_number 1; oId TCONS_00022217; class_code u; tss_id TSS9343;
chr1	Cufflinks	exon	17487573	17491043	.	.	.	gene_id LCAG_003692; transcript_id LCAT_00023917; exon_number 1; oId TCONS_00022218; class_code u; tss_id TSS9344;
chr1	Cufflinks	exon	17768427	17768794	.	.	.	gene_id LCAG_003696; transcript_id LCAT_00023921; exon_number 1; oId TCONS_00022222; class_code u; tss_id TSS9348;
chr1	Cufflinks	exon	17772643	17773361	.	.	.	gene_id LCAG_003697; transcript_id LCAT_00023922; exon_number 1; oId TCONS_00022223; class_code u; tss_id TSS9349;
chr1	Cufflinks	exon	18209152	18209832	.	.	.	gene_id LCAG_003698; transcript_id LCAT_00023923; exon_number 1; oId TCONS_00022224; class_code u; tss_id TSS9350;
chr1	Cufflinks	exon	18215538	18217740	.	.	.	gene_id LCAG_003699; transcript_id LCAT_00023924; exon_number 1; oId TCONS_00022225; class_code u; tss_id TSS9351;
chr1	Cufflinks	exon	18342443	18342862	.	.	.	gene_id LCAG_003700; transcript_id LCAT_00023925; exon_number 1; oId TCONS_00022226; class_code u; tss_id TSS9352;
chr1	Cufflinks	exon	18391178	18392112	.	.	.	gene_id LCAG_003701; transcript_id LCAT_00023926; exon_number 1; oId TCONS_00022227; class_code u; tss_id TSS9353;
chr1	Cufflinks	exon	18403224	18404790	.	.	.	gene_id LCAG_003702; transcript_id LCAT_00023927; exon_number 1; oId TCONS_00022228; class_code u; tss_id TSS9354;
chr1	Cufflinks	exon	18432872	18434148	.	.	.	gene_id LCAG_003703; transcript_id LCAT_00023928; exon_number 1; oId TCONS_00022229; class_code u; tss_id TSS9355;
chr1	Cufflinks	exon	18717409	18718466	.	.	.	gene_id LCAG_003705; transcript_id LCAT_00023930; exon_number 1; oId TCONS_00022231; class_code u; tss_id TSS9357;
chr1	Cufflinks	exon	18794386	18800714	.	.	.	gene_id LCAG_003706; transcript_id LCAT_00023931; exon_number 1; oId TCONS_00022232; class_code u; tss_id TSS9358;
chr1	Cufflinks	exon	18868583	18870184	.	.	.	gene_id LCAG_003707; transcript_id LCAT_00023932; exon_number 1; oId TCONS_00022234; class_code u; tss_id TSS9359;
chr1	Cufflinks	exon	18884181	18888334	.	.	.	gene_id LCAG_003708; transcript_id LCAT_00023933; exon_number 1; oId TCONS_00022235; class_code u; tss_id TSS9360;
chr1	Cufflinks	exon	18889866	18890633	.	.	.	gene_id LCAG_003709; transcript_id LCAT_00023934; exon_number 1; oId TCONS_00022236; class_code u; tss_id TSS9361;
chr1	Cufflinks	exon	18893322	18894040	.	.	.	gene_id LCAG_003710; transcript_id LCAT_00023935; exon_number 1; oId TCONS_00022237; class_code u; tss_id TSS9362;
chr1	Cufflinks	exon	18899619	18900341	.	.	.	gene_id LCAG_003711; transcript_id LCAT_00023936; exon_number 1; oId TCONS_00022238; class_code u; tss_id TSS9363;
chr1	Cufflinks	exon	18927265	18930617	.	.	.	gene_id LCAG_003712; transcript_id LCAT_00023937; exon_number 1; oId TCONS_00022239; class_code u; tss_id TSS9364;
chr1	Cufflinks	exon	18949110	18951068	.	.	.	gene_id LCAG_003713; transcript_id LCAT_00023938; exon_number 1; oId TCONS_00022240; class_code u; tss_id TSS9365;
chr1	Cufflinks	exon	18951348	18952847	.	.	.	gene_id LCAG_003714; transcript_id LCAT_00023939; exon_number 1; oId TCONS_00022241; class_code u; tss_id TSS9366;
chr1	Cufflinks	exon	19087203	19088751	.	.	.	gene_id LCAG_003715; transcript_id LCAT_00023940; exon_number 1; oId TCONS_00022242; class_code u; tss_id TSS9367;
chr1	Cufflinks	exon	19089254	19090021	.	.	.	gene_id LCAG_003716; transcript_id LCAT_00023941; exon_number 1; oId TCONS_00022243; class_code u; tss_id TSS9368;
chr1	Cufflinks	exon	19284500	19285040	.	.	.	gene_id LCAG_003717; transcript_id LCAT_00023942; exon_number 1; oId TCONS_00022245; class_code u; tss_id TSS9369;
chr1	Cufflinks	exon	19285693	19286883	.	.	.	gene_id LCAG_003718; transcript_id LCAT_00023943; exon_number 1; oId TCONS_00022246; class_code u; tss_id TSS9370;
chr1	Cufflinks	exon	19293641	19294125	.	.	.	gene_id LCAG_003719; transcript_id LCAT_00023944; exon_number 1; oId TCONS_00022247; class_code u; tss_id TSS9371;
chr1	Cufflinks	exon	19363704	19364404	.	.	.	gene_id LCAG_003720; transcript_id LCAT_00023945; exon_number 1; oId TCONS_00022248; class_code u; tss_id TSS9372;
chr1	Cufflinks	exon	19364657	19365449	.	.	.	gene_id LCAG_003721; transcript_id LCAT_00023946; exon_number 1; oId TCONS_00022249; class_code u; tss_id TSS9373;
chr1	Cufflinks	exon	19395019	19395822	.	.	.	gene_id LCAG_003722; transcript_id LCAT_00023947; exon_number 1; oId TCONS_00022250; class_code u; tss_id TSS9374;
chr1	Cufflinks	exon	20505441	20508582	.	.	.	gene_id LCAG_003727; transcript_id LCAT_00023952; exon_number 1; oId TCONS_00022270; class_code u; tss_id TSS9379;
chr1	Cufflinks	exon	20536040	20537057	.	.	.	gene_id LCAG_003728; transcript_id LCAT_00023953; exon_number 1; oId TCONS_00022271; class_code u; tss_id TSS9380;
chr1	Cufflinks	exon	20581722	20582566	.	.	.	gene_id LCAG_003729; transcript_id LCAT_00023954; exon_number 1; oId TCONS_00022272; class_code u; tss_id TSS9381;
chr1	Cufflinks	exon	20805301	20805864	.	.	.	gene_id LCAG_003731; transcript_id LCAT_00023956; exon_number 1; oId TCONS_00022277; class_code u; tss_id TSS9383;
chr1	Cufflinks	exon	20817870	20819186	.	.	.	gene_id LCAG_003732; transcript_id LCAT_00023957; exon_number 1; oId TCONS_00022278; class_code u; tss_id TSS9384;
chr1	Cufflinks	exon	20952986	20955310	.	.	.	gene_id LCAG_003733; transcript_id LCAT_00023958; exon_number 1; oId TCONS_00022280; class_code u; tss_id TSS9385;
chr1	Cufflinks	exon	21113974	21114687	.	.	.	gene_id LCAG_003736; transcript_id LCAT_00023961; exon_number 1; oId TCONS_00022291; class_code u; tss_id TSS9388;
chr1	Cufflinks	exon	21505530	21506242	.	.	.	gene_id LCAG_003749; transcript_id LCAT_00023974; exon_number 1; oId TCONS_00022319; class_code u; tss_id TSS9401;
chr1	Cufflinks	exon	21510312	21511194	.	.	.	gene_id LCAG_003750; transcript_id LCAT_00023975; exon_number 1; oId TCONS_00022320; class_code u; tss_id TSS9402;
chr1	Cufflinks	exon	21513842	21515121	.	.	.	gene_id LCAG_003751; transcript_id LCAT_00023976; exon_number 1; oId TCONS_00022321; class_code u; tss_id TSS9403;
chr1	Cufflinks	exon	21678110	21679049	.	.	.	gene_id LCAG_003762; transcript_id LCAT_00023987; exon_number 1; oId TCONS_00022337; class_code u; tss_id TSS9414;
chr1	Cufflinks	exon	21682277	21683250	.	.	.	gene_id LCAG_003763; transcript_id LCAT_00023988; exon_number 1; oId TCONS_00022338; class_code u; tss_id TSS9415;
chr1	Cufflinks	exon	21687578	21688166	.	.	.	gene_id LCAG_003764; transcript_id LCAT_00023989; exon_number 1; oId TCONS_00022339; class_code u; tss_id TSS9416;
chr1	Cufflinks	exon	21688999	21689329	.	.	.	gene_id LCAG_003765; transcript_id LCAT_00023990; exon_number 1; oId TCONS_00022340; class_code u; tss_id TSS9417;
chr1	Cufflinks	exon	21710115	21710512	.	.	.	gene_id LCAG_003766; transcript_id LCAT_00023991; exon_number 1; oId TCONS_00022341; class_code u; tss_id TSS9418;
chr1	Cufflinks	exon	21710773	21711325	.	.	.	gene_id LCAG_003767; transcript_id LCAT_00023992; exon_number 1; oId TCONS_00022342; class_code u; tss_id TSS9419;
chr1	Cufflinks	exon	21995958	21996344	.	.	.	gene_id LCAG_003770; transcript_id LCAT_00023995; exon_number 1; oId TCONS_00022353; class_code u; tss_id TSS9422;
chr1	Cufflinks	exon	22274561	22276681	.	.	.	gene_id LCAG_003778; transcript_id LCAT_00024003; exon_number 1; oId TCONS_00022384; class_code u; tss_id TSS9430;
chr1	Cufflinks	exon	22284497	22285172	.	.	.	gene_id LCAG_003779; transcript_id LCAT_00024004; exon_number 1; oId TCONS_00022387; class_code u; tss_id TSS9431;
chr1	Cufflinks	exon	22289913	22290907	.	.	.	gene_id LCAG_003780; transcript_id LCAT_00024005; exon_number 1; oId TCONS_00022388; class_code u; tss_id TSS9432;
chr1	Cufflinks	exon	22428988	22437447	.	.	.	gene_id LCAG_003782; transcript_id LCAT_00024007; exon_number 1; oId TCONS_00022391; class_code u; tss_id TSS9434;
chr1	Cufflinks	exon	22528895	22532636	.	.	.	gene_id LCAG_003783; transcript_id LCAT_00024008; exon_number 1; oId TCONS_00022392; class_code u; tss_id TSS9435;
chr1	Cufflinks	exon	22532954	22533859	.	.	.	gene_id LCAG_003784; transcript_id LCAT_00024009; exon_number 1; oId TCONS_00022393; class_code u; tss_id TSS9436;
chr1	Cufflinks	exon	22536256	22537292	.	.	.	gene_id LCAG_003785; transcript_id LCAT_00024010; exon_number 1; oId TCONS_00022394; class_code u; tss_id TSS9437;
chr1	Cufflinks	exon	22542230	22542658	.	.	.	gene_id LCAG_003786; transcript_id LCAT_00024011; exon_number 1; oId TCONS_00022395; class_code u; tss_id TSS9438;
chr1	Cufflinks	exon	22546889	22551748	.	.	.	gene_id LCAG_003787; transcript_id LCAT_00024012; exon_number 1; oId TCONS_00022396; class_code u; tss_id TSS9439;
chr1	Cufflinks	exon	22551893	22553259	.	.	.	gene_id LCAG_003788; transcript_id LCAT_00024013; exon_number 1; oId TCONS_00022397; class_code u; tss_id TSS9440;
chr1	Cufflinks	exon	22562295	22564973	.	.	.	gene_id LCAG_003789; transcript_id LCAT_00024014; exon_number 1; oId TCONS_00022398; class_code u; tss_id TSS9441;
chr1	Cufflinks	exon	22565190	22565909	.	.	.	gene_id LCAG_003790; transcript_id LCAT_00024015; exon_number 1; oId TCONS_00022399; class_code u; tss_id TSS9442;
chr1	Cufflinks	exon	22570208	22572236	.	.	.	gene_id LCAG_003791; transcript_id LCAT_00024016; exon_number 1; oId TCONS_00022400; class_code u; tss_id TSS9443;
chr1	Cufflinks	exon	22572608	22573275	.	.	.	gene_id LCAG_003792; transcript_id LCAT_00024017; exon_number 1; oId TCONS_00022401; class_code u; tss_id TSS9444;
chr1	Cufflinks	exon	22603407	22603679	.	.	.	gene_id LCAG_003793; transcript_id LCAT_00024018; exon_number 1; oId TCONS_00022402; class_code u; tss_id TSS9445;
chr1	Cufflinks	exon	22604148	22612167	.	.	.	gene_id LCAG_003794; transcript_id LCAT_00024019; exon_number 1; oId TCONS_00022403; class_code u; tss_id TSS9446;
chr1	Cufflinks	exon	22612433	22613294	.	.	.	gene_id LCAG_003795; transcript_id LCAT_00024020; exon_number 1; oId TCONS_00022404; class_code u; tss_id TSS9447;
chr1	Cufflinks	exon	22616076	22617505	.	.	.	gene_id LCAG_003796; transcript_id LCAT_00024021; exon_number 1; oId TCONS_00022405; class_code u; tss_id TSS9448;
chr1	Cufflinks	exon	22710137	22713874	.	.	.	gene_id LCAG_003797; transcript_id LCAT_00024022; exon_number 1; oId TCONS_00022407; class_code u; tss_id TSS9449;
chr1	Cufflinks	exon	22728630	22729613	.	.	.	gene_id LCAG_003798; transcript_id LCAT_00024023; exon_number 1; oId TCONS_00022408; class_code u; tss_id TSS9450;
chr1	Cufflinks	exon	22864436	22865997	.	.	.	gene_id LCAG_003799; transcript_id LCAT_00024024; exon_number 1; oId TCONS_00022409; class_code u; tss_id TSS9451;
chr1	Cufflinks	exon	22938000	22938746	.	.	.	gene_id LCAG_003801; transcript_id LCAT_00024026; exon_number 1; oId TCONS_00022411; class_code u; tss_id TSS9453;
chr1	Cufflinks	exon	22944577	22945490	.	.	.	gene_id LCAG_003802; transcript_id LCAT_00024027; exon_number 1; oId TCONS_00022412; class_code u; tss_id TSS9454;
chr1	Cufflinks	exon	23586401	23586993	.	.	.	gene_id LCAG_003803; transcript_id LCAT_00024028; exon_number 1; oId TCONS_00022417; class_code u; tss_id TSS9455;
chr1	Cufflinks	exon	23590026	23590715	.	.	.	gene_id LCAG_003804; transcript_id LCAT_00024029; exon_number 1; oId TCONS_00022418; class_code u; tss_id TSS9456;
chr1	Cufflinks	exon	23593172	23593931	.	.	.	gene_id LCAG_003805; transcript_id LCAT_00024030; exon_number 1; oId TCONS_00022419; class_code u; tss_id TSS9457;
chr1	Cufflinks	exon	23701781	23702082	.	.	.	gene_id LCAG_003806; transcript_id LCAT_00024031; exon_number 1; oId TCONS_00022421; class_code u; tss_id TSS9458;
chr1	Cufflinks	exon	25007205	25008590	.	.	.	gene_id LCAG_003820; transcript_id LCAT_00024045; exon_number 1; oId TCONS_00022453; class_code u; tss_id TSS9472;
chr1	Cufflinks	exon	25008903	25010750	.	.	.	gene_id LCAG_003821; transcript_id LCAT_00024046; exon_number 1; oId TCONS_00022454; class_code u; tss_id TSS9473;
chr1	Cufflinks	exon	25014363	25015909	.	.	.	gene_id LCAG_003822; transcript_id LCAT_00024047; exon_number 1; oId TCONS_00022455; class_code u; tss_id TSS9474;
chr1	Cufflinks	exon	25039197	25040955	.	.	.	gene_id LCAG_003823; transcript_id LCAT_00024048; exon_number 1; oId TCONS_00022456; class_code u; tss_id TSS9475;
chr1	Cufflinks	exon	25070468	25070909	.	.	.	gene_id LCAG_003824; transcript_id LCAT_00024049; exon_number 1; oId TCONS_00022457; class_code u; tss_id TSS9476;
chr1	Cufflinks	exon	25173643	25174978	.	.	.	gene_id LCAG_003825; transcript_id LCAT_00024050; exon_number 1; oId TCONS_00022458; class_code u; tss_id TSS9477;
chr1	Cufflinks	exon	25176106	25181000	.	.	.	gene_id LCAG_003826; transcript_id LCAT_00024051; exon_number 1; oId TCONS_00022459; class_code u; tss_id TSS9478;
chr1	Cufflinks	exon	25189683	25190273	.	.	.	gene_id LCAG_003827; transcript_id LCAT_00024052; exon_number 1; oId TCONS_00022461; class_code u; tss_id TSS9479;
chr1	Cufflinks	exon	25190602	25191194	.	.	.	gene_id LCAG_003828; transcript_id LCAT_00024053; exon_number 1; oId TCONS_00022462; class_code u; tss_id TSS9480;
chr1	Cufflinks	exon	25355001	25355652	.	.	.	gene_id LCAG_003832; transcript_id LCAT_00024057; exon_number 1; oId TCONS_00022467; class_code u; tss_id TSS9484;
chr1	Cufflinks	exon	25463775	25464997	.	.	.	gene_id LCAG_003834; transcript_id LCAT_00024059; exon_number 1; oId TCONS_00022472; class_code u; tss_id TSS9486;
chr1	Cufflinks	exon	25471882	25473277	.	.	.	gene_id LCAG_003835; transcript_id LCAT_00024060; exon_number 1; oId TCONS_00022473; class_code u; tss_id TSS9487;
chr1	Cufflinks	exon	25474385	25475139	.	.	.	gene_id LCAG_003836; transcript_id LCAT_00024061; exon_number 1; oId TCONS_00022474; class_code u; tss_id TSS9488;
chr1	Cufflinks	exon	25493553	25494851	.	.	.	gene_id LCAG_003837; transcript_id LCAT_00024062; exon_number 1; oId TCONS_00022475; class_code u; tss_id TSS9489;
chr1	Cufflinks	exon	25531236	25532936	.	.	.	gene_id LCAG_003838; transcript_id LCAT_00024063; exon_number 1; oId TCONS_00022476; class_code u; tss_id TSS9490;
chr1	Cufflinks	exon	25542313	25543082	.	.	.	gene_id LCAG_003839; transcript_id LCAT_00024064; exon_number 1; oId TCONS_00022477; class_code u; tss_id TSS9491;
chr1	Cufflinks	exon	26115306	26119793	.	.	.	gene_id LCAG_003843; transcript_id LCAT_00024068; exon_number 1; oId TCONS_00022489; class_code u; tss_id TSS9495;
chr1	Cufflinks	exon	26254594	26254950	.	.	.	gene_id LCAG_003847; transcript_id LCAT_00024072; exon_number 1; oId TCONS_00022494; class_code u; tss_id TSS9499;
chr1	Cufflinks	exon	26481888	26482675	.	.	.	gene_id LCAG_003848; transcript_id LCAT_00024073; exon_number 1; oId TCONS_00022496; class_code u; tss_id TSS9500;
chr1	Cufflinks	exon	26855693	26856056	.	.	.	gene_id LCAG_003857; transcript_id LCAT_00024082; exon_number 1; oId TCONS_00022509; class_code u; tss_id TSS9509;
chr1	Cufflinks	exon	26905573	26906914	.	.	.	gene_id LCAG_003859; transcript_id LCAT_00024084; exon_number 1; oId TCONS_00022515; class_code u; tss_id TSS9511;
chr1	Cufflinks	exon	26946221	26946869	.	.	.	gene_id LCAG_003860; transcript_id LCAT_00024085; exon_number 1; oId TCONS_00022516; class_code u; tss_id TSS9512;
chr1	Cufflinks	exon	26947115	26948841	.	.	.	gene_id LCAG_003861; transcript_id LCAT_00024086; exon_number 1; oId TCONS_00022517; class_code u; tss_id TSS9513;
chr1	Cufflinks	exon	27395780	27398913	.	.	.	gene_id LCAG_003866; transcript_id LCAT_00024091; exon_number 1; oId TCONS_00022527; class_code u; tss_id TSS9518;
chr1	Cufflinks	exon	27665003	27666594	.	.	.	gene_id LCAG_003867; transcript_id LCAT_00024092; exon_number 1; oId TCONS_00022533; class_code u; tss_id TSS9519;
chr1	Cufflinks	exon	27830545	27832129	.	.	.	gene_id LCAG_003869; transcript_id LCAT_00024094; exon_number 1; oId TCONS_00022538; class_code u; tss_id TSS9521;
chr1	Cufflinks	exon	27833109	27833513	.	.	.	gene_id LCAG_003870; transcript_id LCAT_00024095; exon_number 1; oId TCONS_00022539; class_code u; tss_id TSS9522;
chr1	Cufflinks	exon	27840053	27841506	.	.	.	gene_id LCAG_003871; transcript_id LCAT_00024096; exon_number 1; oId TCONS_00022540; class_code u; tss_id TSS9523;
chr1	Cufflinks	exon	28051234	28052219	.	.	.	gene_id LCAG_003874; transcript_id LCAT_00024099; exon_number 1; oId TCONS_00022548; class_code u; tss_id TSS9526;
chr1	Cufflinks	exon	28182918	28184167	.	.	.	gene_id LCAG_003875; transcript_id LCAT_00024100; exon_number 1; oId TCONS_00022550; class_code u; tss_id TSS9527;
chr1	Cufflinks	exon	28195185	28195627	.	.	.	gene_id LCAG_003876; transcript_id LCAT_00024101; exon_number 1; oId TCONS_00022551; class_code u; tss_id TSS9528;
chr1	Cufflinks	exon	28452629	28453424	.	.	.	gene_id LCAG_003878; transcript_id LCAT_00024103; exon_number 1; oId TCONS_00022554; class_code u; tss_id TSS9530;
chr1	Cufflinks	exon	28638069	28638239	.	.	.	gene_id LCAG_003879; transcript_id LCAT_00024104; exon_number 1; oId TCONS_00022555; class_code u; tss_id TSS9531;
chr1	Cufflinks	exon	28874333	28874667	.	.	.	gene_id LCAG_003880; transcript_id LCAT_00024105; exon_number 1; oId TCONS_00022559; class_code u; tss_id TSS9532;
chr1	Cufflinks	exon	29559213	29559943	.	.	.	gene_id LCAG_003887; transcript_id LCAT_00024112; exon_number 1; oId TCONS_00022578; class_code u; tss_id TSS9539;
chr1	Cufflinks	exon	30209808	30212994	.	.	.	gene_id LCAG_003889; transcript_id LCAT_00024114; exon_number 1; oId TCONS_00022584; class_code u; tss_id TSS9541;
chr1	Cufflinks	exon	30437605	30438715	.	.	.	gene_id LCAG_003890; transcript_id LCAT_00024115; exon_number 1; oId TCONS_00022585; class_code u; tss_id TSS9542;
chr1	Cufflinks	exon	30441675	30443597	.	.	.	gene_id LCAG_003891; transcript_id LCAT_00024116; exon_number 1; oId TCONS_00022586; class_code u; tss_id TSS9543;
chr1	Cufflinks	exon	30512184	30513893	.	.	.	gene_id LCAG_003892; transcript_id LCAT_00024117; exon_number 1; oId TCONS_00022589; class_code u; tss_id TSS9544;
chr1	Cufflinks	exon	30523790	30524555	.	.	.	gene_id LCAG_003893; transcript_id LCAT_00024118; exon_number 1; oId TCONS_00022590; class_code u; tss_id TSS9545;
chr1	Cufflinks	exon	30553068	30553855	.	.	.	gene_id LCAG_003894; transcript_id LCAT_00024119; exon_number 1; oId TCONS_00022591; class_code u; tss_id TSS9546;
chr1	Cufflinks	exon	30573182	30574273	.	.	.	gene_id LCAG_003895; transcript_id LCAT_00024120; exon_number 1; oId TCONS_00022592; class_code u; tss_id TSS9547;
chr1	Cufflinks	exon	30626256	30627985	.	.	.	gene_id LCAG_003896; transcript_id LCAT_00024121; exon_number 1; oId TCONS_00022593; class_code u; tss_id TSS9548;
chr1	Cufflinks	exon	30936216	30936417	.	.	.	gene_id LCAG_003897; transcript_id LCAT_00024122; exon_number 1; oId TCONS_00022596; class_code u; tss_id TSS9549;
chr1	Cufflinks	exon	30937892	30938751	.	.	.	gene_id LCAG_003898; transcript_id LCAT_00024123; exon_number 1; oId TCONS_00022597; class_code u; tss_id TSS9550;
chr1	Cufflinks	exon	31006622	31007027	.	.	.	gene_id LCAG_003899; transcript_id LCAT_00024124; exon_number 1; oId TCONS_00022598; class_code u; tss_id TSS9551;
chr1	Cufflinks	exon	31007624	31009021	.	.	.	gene_id LCAG_003900; transcript_id LCAT_00024125; exon_number 1; oId TCONS_00022599; class_code u; tss_id TSS9552;
chr1	Cufflinks	exon	31072755	31073114	.	.	.	gene_id LCAG_003901; transcript_id LCAT_00024126; exon_number 1; oId TCONS_00022600; class_code u; tss_id TSS9553;
chr1	Cufflinks	exon	31136602	31141710	.	.	.	gene_id LCAG_003902; transcript_id LCAT_00024127; exon_number 1; oId TCONS_00022601; class_code u; tss_id TSS9554;
chr1	Cufflinks	exon	31237904	31239339	.	.	.	gene_id LCAG_003903; transcript_id LCAT_00024128; exon_number 1; oId TCONS_00022606; class_code u; tss_id TSS9555;
chr1	Cufflinks	exon	31313239	31314768	.	.	.	gene_id LCAG_003905; transcript_id LCAT_00024130; exon_number 1; oId TCONS_00022609; class_code u; tss_id TSS9557;
chr1	Cufflinks	exon	31314833	31315738	.	.	.	gene_id LCAG_003906; transcript_id LCAT_00024131; exon_number 1; oId TCONS_00022610; class_code u; tss_id TSS9558;
chr1	Cufflinks	exon	31626841	31627819	.	.	.	gene_id LCAG_003912; transcript_id LCAT_00024137; exon_number 1; oId TCONS_00022632; class_code u; tss_id TSS9564;
chr1	Cufflinks	exon	31945006	31953359	.	.	.	gene_id LCAG_003914; transcript_id LCAT_00024139; exon_number 1; oId TCONS_00022637; class_code u; tss_id TSS9566;
chr1	Cufflinks	exon	31953617	31955037	.	.	.	gene_id LCAG_003915; transcript_id LCAT_00024141; exon_number 1; oId TCONS_00022639; class_code u; tss_id TSS9568;
chr1	Cufflinks	exon	32017956	32019995	.	.	.	gene_id LCAG_003917; transcript_id LCAT_00024143; exon_number 1; oId TCONS_00022645; class_code u; tss_id TSS9570;
chr1	Cufflinks	exon	32059446	32060092	.	.	.	gene_id LCAG_003918; transcript_id LCAT_00024144; exon_number 1; oId TCONS_00022646; class_code u; tss_id TSS9571;
chr1	Cufflinks	exon	32078981	32079930	.	.	.	gene_id LCAG_003919; transcript_id LCAT_00024145; exon_number 1; oId TCONS_00022647; class_code u; tss_id TSS9572;
chr1	Cufflinks	exon	32080000	32080770	.	.	.	gene_id LCAG_003920; transcript_id LCAT_00024146; exon_number 1; oId TCONS_00022648; class_code u; tss_id TSS9573;
chr1	Cufflinks	exon	32080852	32082361	.	.	.	gene_id LCAG_003921; transcript_id LCAT_00024147; exon_number 1; oId TCONS_00022649; class_code u; tss_id TSS9574;
chr1	Cufflinks	exon	32082707	32083209	.	.	.	gene_id LCAG_003922; transcript_id LCAT_00024148; exon_number 1; oId TCONS_00022650; class_code u; tss_id TSS9575;
chr1	Cufflinks	exon	32475847	32476980	.	.	.	gene_id LCAG_003926; transcript_id LCAT_00024152; exon_number 1; oId TCONS_00022664; class_code u; tss_id TSS9579;
chr1	Cufflinks	exon	32803901	32807416	.	.	.	gene_id LCAG_003927; transcript_id LCAT_00024153; exon_number 1; oId TCONS_00022665; class_code u; tss_id TSS9580;
chr1	Cufflinks	exon	33205532	33207094	.	.	.	gene_id LCAG_003930; transcript_id LCAT_00024156; exon_number 1; oId TCONS_00022675; class_code u; tss_id TSS9583;
chr1	Cufflinks	exon	33367152	33367681	.	.	.	gene_id LCAG_003931; transcript_id LCAT_00024157; exon_number 1; oId TCONS_00022676; class_code u; tss_id TSS9584;
chr1	Cufflinks	exon	33369660	33371316	.	.	.	gene_id LCAG_003932; transcript_id LCAT_00024158; exon_number 1; oId TCONS_00022678; class_code u; tss_id TSS9585;
chr1	Cufflinks	exon	33371786	33372700	.	.	.	gene_id LCAG_003933; transcript_id LCAT_00024159; exon_number 1; oId TCONS_00022679; class_code u; tss_id TSS9586;
chr1	Cufflinks	exon	33702774	33703470	.	.	.	gene_id LCAG_003944; transcript_id LCAT_00024170; exon_number 1; oId TCONS_00022692; class_code u; tss_id TSS9597;
chr1	Cufflinks	exon	34793441	34794959	.	.	.	gene_id LCAG_003948; transcript_id LCAT_00024174; exon_number 1; oId TCONS_00022703; class_code u; tss_id TSS9601;
chr1	Cufflinks	exon	34802727	34803956	.	.	.	gene_id LCAG_003949; transcript_id LCAT_00024175; exon_number 1; oId TCONS_00022704; class_code u; tss_id TSS9602;
chr1	Cufflinks	exon	34804846	34805609	.	.	.	gene_id LCAG_003950; transcript_id LCAT_00024176; exon_number 1; oId TCONS_00022705; class_code u; tss_id TSS9603;
chr1	Cufflinks	exon	34805728	34807621	.	.	.	gene_id LCAG_003951; transcript_id LCAT_00024177; exon_number 1; oId TCONS_00022706; class_code u; tss_id TSS9604;
chr1	Cufflinks	exon	34807687	34810208	.	.	.	gene_id LCAG_003952; transcript_id LCAT_00024178; exon_number 1; oId TCONS_00022707; class_code u; tss_id TSS9605;
chr1	Cufflinks	exon	34838720	34839751	.	.	.	gene_id LCAG_003953; transcript_id LCAT_00024179; exon_number 1; oId TCONS_00022709; class_code u; tss_id TSS9606;
chr1	Cufflinks	exon	34841488	34842829	.	.	.	gene_id LCAG_003954; transcript_id LCAT_00024180; exon_number 1; oId TCONS_00022710; class_code u; tss_id TSS9607;
chr1	Cufflinks	exon	34862311	34867923	.	.	.	gene_id LCAG_003955; transcript_id LCAT_00024181; exon_number 1; oId TCONS_00022711; class_code u; tss_id TSS9608;
chr1	Cufflinks	exon	34881678	34882422	.	.	.	gene_id LCAG_003956; transcript_id LCAT_00024182; exon_number 1; oId TCONS_00022712; class_code u; tss_id TSS9609;
chr1	Cufflinks	exon	34913312	34914914	.	.	.	gene_id LCAG_003957; transcript_id LCAT_00024183; exon_number 1; oId TCONS_00022713; class_code u; tss_id TSS9610;
chr1	Cufflinks	exon	35116175	35116816	.	.	.	gene_id LCAG_003958; transcript_id LCAT_00024184; exon_number 1; oId TCONS_00022714; class_code u; tss_id TSS9611;
chr1	Cufflinks	exon	35174187	35174735	.	.	.	gene_id LCAG_003959; transcript_id LCAT_00024185; exon_number 1; oId TCONS_00022715; class_code u; tss_id TSS9612;
chr1	Cufflinks	exon	35722528	35723126	.	.	.	gene_id LCAG_003967; transcript_id LCAT_00024193; exon_number 1; oId TCONS_00022731; class_code u; tss_id TSS9620;
chr1	Cufflinks	exon	35730383	35731430	.	.	.	gene_id LCAG_003968; transcript_id LCAT_00024194; exon_number 1; oId TCONS_00022732; class_code u; tss_id TSS9621;
chr1	Cufflinks	exon	36132241	36133363	.	.	.	gene_id LCAG_003970; transcript_id LCAT_00024196; exon_number 1; oId TCONS_00022737; class_code u; tss_id TSS9623;
chr1	Cufflinks	exon	36150002	36151060	.	.	.	gene_id LCAG_003971; transcript_id LCAT_00024197; exon_number 1; oId TCONS_00022738; class_code u; tss_id TSS9624;
chr1	Cufflinks	exon	36172635	36173285	.	.	.	gene_id LCAG_003972; transcript_id LCAT_00024198; exon_number 1; oId TCONS_00022739; class_code u; tss_id TSS9625;
chr1	Cufflinks	exon	36668580	36669800	.	.	.	gene_id LCAG_003980; transcript_id LCAT_00024206; exon_number 1; oId TCONS_00022754; class_code u; tss_id TSS9633;
chr1	Cufflinks	exon	36672987	36674349	.	.	.	gene_id LCAG_003981; transcript_id LCAT_00024207; exon_number 1; oId TCONS_00022755; class_code u; tss_id TSS9634;
chr1	Cufflinks	exon	36957496	36958452	.	.	.	gene_id LCAG_003986; transcript_id LCAT_00024212; exon_number 1; oId TCONS_00022768; class_code u; tss_id TSS9639;
chr1	Cufflinks	exon	37154339	37160143	.	.	.	gene_id LCAG_003987; transcript_id LCAT_00024213; exon_number 1; oId TCONS_00022769; class_code u; tss_id TSS9640;
chr1	Cufflinks	exon	37548007	37549248	.	.	.	gene_id LCAG_003988; transcript_id LCAT_00024214; exon_number 1; oId TCONS_00022771; class_code u; tss_id TSS9641;
chr1	Cufflinks	exon	37712189	37713132	.	.	.	gene_id LCAG_003993; transcript_id LCAT_00024219; exon_number 1; oId TCONS_00022777; class_code u; tss_id TSS9646;
chr1	Cufflinks	exon	37713368	37714067	.	.	.	gene_id LCAG_003994; transcript_id LCAT_00024220; exon_number 1; oId TCONS_00022778; class_code u; tss_id TSS9647;
chr1	Cufflinks	exon	37714212	37716648	.	.	.	gene_id LCAG_003995; transcript_id LCAT_00024221; exon_number 1; oId TCONS_00022779; class_code u; tss_id TSS9648;
chr1	Cufflinks	exon	37799273	37800022	.	.	.	gene_id LCAG_003998; transcript_id LCAT_00024224; exon_number 1; oId TCONS_00022783; class_code u; tss_id TSS9651;
chr1	Cufflinks	exon	37809343	37809753	.	.	.	gene_id LCAG_003999; transcript_id LCAT_00024225; exon_number 1; oId TCONS_00022784; class_code u; tss_id TSS9652;
chr1	Cufflinks	exon	37847307	37848257	.	.	.	gene_id LCAG_004000; transcript_id LCAT_00024226; exon_number 1; oId TCONS_00022785; class_code u; tss_id TSS9653;
chr1	Cufflinks	exon	37903902	37904338	.	.	.	gene_id LCAG_004001; transcript_id LCAT_00024227; exon_number 1; oId TCONS_00022786; class_code u; tss_id TSS9654;
chr1	Cufflinks	exon	37912649	37913651	.	.	.	gene_id LCAG_004002; transcript_id LCAT_00024228; exon_number 1; oId TCONS_00022787; class_code u; tss_id TSS9655;
chr1	Cufflinks	exon	37952312	37953427	.	.	.	gene_id LCAG_004004; transcript_id LCAT_00024230; exon_number 1; oId TCONS_00022789; class_code u; tss_id TSS9657;
chr1	Cufflinks	exon	38071804	38073165	.	.	.	gene_id LCAG_004005; transcript_id LCAT_00024231; exon_number 1; oId TCONS_00022794; class_code u; tss_id TSS9658;
chr1	Cufflinks	exon	38231068	38231904	.	.	.	gene_id LCAG_004007; transcript_id LCAT_00024233; exon_number 1; oId TCONS_00022797; class_code u; tss_id TSS9660;
chr1	Cufflinks	exon	38256876	38257513	.	.	.	gene_id LCAG_004009; transcript_id LCAT_00024235; exon_number 1; oId TCONS_00022801; class_code u; tss_id TSS9662;
chr1	Cufflinks	exon	38413674	38416340	.	.	.	gene_id LCAG_004012; transcript_id LCAT_00024238; exon_number 1; oId TCONS_00022805; class_code u; tss_id TSS9665;
chr1	Cufflinks	exon	38416504	38419167	.	.	.	gene_id LCAG_004013; transcript_id LCAT_00024239; exon_number 1; oId TCONS_00022806; class_code u; tss_id TSS9666;
chr1	Cufflinks	exon	38709659	38711268	.	.	.	gene_id LCAG_004017; transcript_id LCAT_00024243; exon_number 1; oId TCONS_00022814; class_code u; tss_id TSS9670;
chr1	Cufflinks	exon	38711369	38719290	.	.	.	gene_id LCAG_004018; transcript_id LCAT_00024244; exon_number 1; oId TCONS_00022815; class_code u; tss_id TSS9671;
chr1	Cufflinks	exon	39020731	39024535	.	.	.	gene_id LCAG_004019; transcript_id LCAT_00024245; exon_number 1; oId TCONS_00022816; class_code u; tss_id TSS9672;
chr1	Cufflinks	exon	39024596	39028334	.	.	.	gene_id LCAG_004020; transcript_id LCAT_00024246; exon_number 1; oId TCONS_00022817; class_code u; tss_id TSS9673;
chr1	Cufflinks	exon	39028914	39029983	.	.	.	gene_id LCAG_004021; transcript_id LCAT_00024247; exon_number 1; oId TCONS_00022818; class_code u; tss_id TSS9674;
chr1	Cufflinks	exon	39041677	39052038	.	.	.	gene_id LCAG_004022; transcript_id LCAT_00024248; exon_number 1; oId TCONS_00022819; class_code u; tss_id TSS9675;
chr1	Cufflinks	exon	39078561	39079553	.	.	.	gene_id LCAG_004023; transcript_id LCAT_00024249; exon_number 1; oId TCONS_00022820; class_code u; tss_id TSS9676;
chr1	Cufflinks	exon	39103129	39104555	.	.	.	gene_id LCAG_004024; transcript_id LCAT_00024250; exon_number 1; oId TCONS_00022821; class_code u; tss_id TSS9677;
chr1	Cufflinks	exon	39114059	39114678	.	.	.	gene_id LCAG_004025; transcript_id LCAT_00024251; exon_number 1; oId TCONS_00022822; class_code u; tss_id TSS9678;
chr1	Cufflinks	exon	39161102	39161437	.	.	.	gene_id LCAG_004026; transcript_id LCAT_00024252; exon_number 1; oId TCONS_00022824; class_code u; tss_id TSS9679;
chr1	Cufflinks	exon	39161785	39162336	.	.	.	gene_id LCAG_004027; transcript_id LCAT_00024253; exon_number 1; oId TCONS_00022825; class_code u; tss_id TSS9680;
chr1	Cufflinks	exon	39541950	39542314	.	.	.	gene_id LCAG_004028; transcript_id LCAT_00024254; exon_number 1; oId TCONS_00022829; class_code u; tss_id TSS9681;
chr1	Cufflinks	exon	40058464	40058857	.	.	.	gene_id LCAG_004031; transcript_id LCAT_00024257; exon_number 1; oId TCONS_00022855; class_code u; tss_id TSS9684;
chr1	Cufflinks	exon	40105779	40106254	.	.	.	gene_id LCAG_004032; transcript_id LCAT_00024258; exon_number 1; oId TCONS_00022857; class_code u; tss_id TSS9685;
chr1	Cufflinks	exon	40106357	40106736	.	.	.	gene_id LCAG_004033; transcript_id LCAT_00024259; exon_number 1; oId TCONS_00022858; class_code u; tss_id TSS9686;
chr1	Cufflinks	exon	40109853	40110397	.	.	.	gene_id LCAG_004034; transcript_id LCAT_00024260; exon_number 1; oId TCONS_00022859; class_code u; tss_id TSS9687;
chr1	Cufflinks	exon	40110832	40112257	.	.	.	gene_id LCAG_004035; transcript_id LCAT_00024261; exon_number 1; oId TCONS_00022860; class_code u; tss_id TSS9688;
chr1	Cufflinks	exon	40113182	40114713	.	.	.	gene_id LCAG_004036; transcript_id LCAT_00024262; exon_number 1; oId TCONS_00022861; class_code u; tss_id TSS9689;
chr1	Cufflinks	exon	40264798	40271807	.	.	.	gene_id LCAG_004038; transcript_id LCAT_00024264; exon_number 1; oId TCONS_00022864; class_code u; tss_id TSS9691;
chr1	Cufflinks	exon	40272587	40274321	.	.	.	gene_id LCAG_004039; transcript_id LCAT_00024265; exon_number 1; oId TCONS_00022865; class_code u; tss_id TSS9692;
chr1	Cufflinks	exon	40280388	40283127	.	.	.	gene_id LCAG_004040; transcript_id LCAT_00024266; exon_number 1; oId TCONS_00022866; class_code u; tss_id TSS9693;
chr1	Cufflinks	exon	40419365	40419667	.	.	.	gene_id LCAG_004043; transcript_id LCAT_00024269; exon_number 1; oId TCONS_00022872; class_code u; tss_id TSS9696;
chr1	Cufflinks	exon	40459923	40462950	.	.	.	gene_id LCAG_004044; transcript_id LCAT_00024270; exon_number 1; oId TCONS_00022874; class_code u; tss_id TSS9697;
chr1	Cufflinks	exon	40468657	40469588	.	.	.	gene_id LCAG_004045; transcript_id LCAT_00024271; exon_number 1; oId TCONS_00022875; class_code u; tss_id TSS9698;
chr1	Cufflinks	exon	40469865	40470946	.	.	.	gene_id LCAG_004046; transcript_id LCAT_00024272; exon_number 1; oId TCONS_00022876; class_code u; tss_id TSS9699;
chr1	Cufflinks	exon	40502134	40503042	.	.	.	gene_id LCAG_004047; transcript_id LCAT_00024273; exon_number 1; oId TCONS_00022877; class_code u; tss_id TSS9700;
chr1	Cufflinks	exon	40503186	40504856	.	.	.	gene_id LCAG_004048; transcript_id LCAT_00024274; exon_number 1; oId TCONS_00022878; class_code u; tss_id TSS9701;
chr1	Cufflinks	exon	40607632	40608833	.	.	.	gene_id LCAG_004051; transcript_id LCAT_00024277; exon_number 1; oId TCONS_00022882; class_code u; tss_id TSS9704;
chr1	Cufflinks	exon	41018045	41019462	.	.	.	gene_id LCAG_004053; transcript_id LCAT_00024279; exon_number 1; oId TCONS_00022886; class_code u; tss_id TSS9706;
chr1	Cufflinks	exon	41248337	41249307	.	.	.	gene_id LCAG_004058; transcript_id LCAT_00024284; exon_number 1; oId TCONS_00022894; class_code u; tss_id TSS9711;
chr1	Cufflinks	exon	41349795	41349883	.	.	.	gene_id LCAG_004059; transcript_id LCAT_00024285; exon_number 1; oId TCONS_00022895; class_code u; tss_id TSS9712;
chr1	Cufflinks	exon	41351515	41352602	.	.	.	gene_id LCAG_004060; transcript_id LCAT_00024286; exon_number 1; oId TCONS_00022896; class_code u; tss_id TSS9713;
chr1	Cufflinks	exon	41368605	41369461	.	.	.	gene_id LCAG_004061; transcript_id LCAT_00024287; exon_number 1; oId TCONS_00022897; class_code u; tss_id TSS9714;
chr1	Cufflinks	exon	41383584	41384660	.	.	.	gene_id LCAG_004062; transcript_id LCAT_00024288; exon_number 1; oId TCONS_00022898; class_code u; tss_id TSS9715;
chr1	Cufflinks	exon	41384952	41386106	.	.	.	gene_id LCAG_004063; transcript_id LCAT_00024289; exon_number 1; oId TCONS_00022899; class_code u; tss_id TSS9716;
chr1	Cufflinks	exon	41413579	41413820	.	.	.	gene_id LCAG_004064; transcript_id LCAT_00024290; exon_number 1; oId TCONS_00022902; class_code u; tss_id TSS9717;
chr1	Cufflinks	exon	41418191	41419015	.	.	.	gene_id LCAG_004065; transcript_id LCAT_00024291; exon_number 1; oId TCONS_00022903; class_code u; tss_id TSS9718;
chr1	Cufflinks	exon	41852562	41853303	.	.	.	gene_id LCAG_004073; transcript_id LCAT_00024299; exon_number 1; oId TCONS_00022915; class_code u; tss_id TSS9726;
chr1	Cufflinks	exon	41860257	41862309	.	.	.	gene_id LCAG_004074; transcript_id LCAT_00024300; exon_number 1; oId TCONS_00022916; class_code u; tss_id TSS9727;
chr1	Cufflinks	exon	41862995	41867200	.	.	.	gene_id LCAG_004075; transcript_id LCAT_00024301; exon_number 1; oId TCONS_00022917; class_code u; tss_id TSS9728;
chr1	Cufflinks	exon	41868024	41868760	.	.	.	gene_id LCAG_004076; transcript_id LCAT_00024302; exon_number 1; oId TCONS_00022918; class_code u; tss_id TSS9729;
chr1	Cufflinks	exon	41882209	41883931	.	.	.	gene_id LCAG_004077; transcript_id LCAT_00024303; exon_number 1; oId TCONS_00022919; class_code u; tss_id TSS9730;
chr1	Cufflinks	exon	42501790	42502578	.	.	.	gene_id LCAG_004092; transcript_id LCAT_00024318; exon_number 1; oId TCONS_00022935; class_code u; tss_id TSS9745;
chr1	Cufflinks	exon	42552603	42553155	.	.	.	gene_id LCAG_004094; transcript_id LCAT_00024320; exon_number 1; oId TCONS_00022937; class_code u; tss_id TSS9747;
chr1	Cufflinks	exon	42571264	42571954	.	.	.	gene_id LCAG_004095; transcript_id LCAT_00024321; exon_number 1; oId TCONS_00022938; class_code u; tss_id TSS9748;
chr1	Cufflinks	exon	42598632	42599109	.	.	.	gene_id LCAG_004096; transcript_id LCAT_00024322; exon_number 1; oId TCONS_00022939; class_code u; tss_id TSS9749;
chr1	Cufflinks	exon	42807448	42810050	.	.	.	gene_id LCAG_004101; transcript_id LCAT_00024327; exon_number 1; oId TCONS_00022945; class_code u; tss_id TSS9754;
chr1	Cufflinks	exon	43463863	43465616	.	.	.	gene_id LCAG_004105; transcript_id LCAT_00024331; exon_number 1; oId TCONS_00022956; class_code u; tss_id TSS9758;
chr1	Cufflinks	exon	43472536	43473169	.	.	.	gene_id LCAG_004106; transcript_id LCAT_00024332; exon_number 1; oId TCONS_00022957; class_code u; tss_id TSS9759;
chr1	Cufflinks	exon	43534087	43538248	.	.	.	gene_id LCAG_004107; transcript_id LCAT_00024333; exon_number 1; oId TCONS_00022958; class_code u; tss_id TSS9760;
chr1	Cufflinks	exon	43539422	43539939	.	.	.	gene_id LCAG_004108; transcript_id LCAT_00024334; exon_number 1; oId TCONS_00022959; class_code u; tss_id TSS9761;
chr1	Cufflinks	exon	43970601	43971573	.	.	.	gene_id LCAG_004113; transcript_id LCAT_00024339; exon_number 1; oId TCONS_00022965; class_code u; tss_id TSS9766;
chr1	Cufflinks	exon	43978374	43981032	.	.	.	gene_id LCAG_004114; transcript_id LCAT_00024340; exon_number 1; oId TCONS_00022966; class_code u; tss_id TSS9767;
chr1	Cufflinks	exon	44095539	44095924	.	.	.	gene_id LCAG_004123; transcript_id LCAT_00024349; exon_number 1; oId TCONS_00022988; class_code u; tss_id TSS9776;
chr1	Cufflinks	exon	44504274	44506676	.	.	.	gene_id LCAG_004124; transcript_id LCAT_00024350; exon_number 1; oId TCONS_00022991; class_code u; tss_id TSS9777;
chr1	Cufflinks	exon	44671305	44672580	.	.	.	gene_id LCAG_004127; transcript_id LCAT_00024353; exon_number 1; oId TCONS_00022995; class_code u; tss_id TSS9780;
chr1	Cufflinks	exon	44830196	44831636	.	.	.	gene_id LCAG_004133; transcript_id LCAT_00024359; exon_number 1; oId TCONS_00023007; class_code u; tss_id TSS9786;
chr1	Cufflinks	exon	45258785	45259486	.	.	.	gene_id LCAG_004138; transcript_id LCAT_00024364; exon_number 1; oId TCONS_00023012; class_code u; tss_id TSS9791;
chr1	Cufflinks	exon	46002158	46002546	.	.	.	gene_id LCAG_004141; transcript_id LCAT_00024367; exon_number 1; oId TCONS_00023021; class_code u; tss_id TSS9794;
chr1	Cufflinks	exon	46008274	46008488	.	.	.	gene_id LCAG_004142; transcript_id LCAT_00024368; exon_number 1; oId TCONS_00023022; class_code u; tss_id TSS9795;
chr1	Cufflinks	exon	46010447	46011897	.	.	.	gene_id LCAG_004143; transcript_id LCAT_00024369; exon_number 1; oId TCONS_00023023; class_code u; tss_id TSS9796;
chr1	Cufflinks	exon	46244068	46244941	.	.	.	gene_id LCAG_004152; transcript_id LCAT_00024378; exon_number 1; oId TCONS_00023037; class_code u; tss_id TSS9805;
chr1	Cufflinks	exon	46251048	46251673	.	.	.	gene_id LCAG_004154; transcript_id LCAT_00024380; exon_number 1; oId TCONS_00023040; class_code u; tss_id TSS9807;
chr1	Cufflinks	exon	46842852	46843192	.	.	.	gene_id LCAG_004156; transcript_id LCAT_00024382; exon_number 1; oId TCONS_00023046; class_code u; tss_id TSS9809;
chr1	Cufflinks	exon	46999237	47000185	.	.	.	gene_id LCAG_004157; transcript_id LCAT_00024383; exon_number 1; oId TCONS_00023047; class_code u; tss_id TSS9810;
chr1	Cufflinks	exon	47367475	47378045	.	.	.	gene_id LCAG_004164; transcript_id LCAT_00024390; exon_number 1; oId TCONS_00023072; class_code u; tss_id TSS9817;
chr1	Cufflinks	exon	47665014	47667225	.	.	.	gene_id LCAG_004165; transcript_id LCAT_00024392; exon_number 1; oId TCONS_00023076; class_code u; tss_id TSS9819;
chr1	Cufflinks	exon	47673983	47675098	.	.	.	gene_id LCAG_004166; transcript_id LCAT_00024393; exon_number 1; oId TCONS_00023077; class_code u; tss_id TSS9820;
chr1	Cufflinks	exon	47878683	47881212	.	.	.	gene_id LCAG_004168; transcript_id LCAT_00024395; exon_number 1; oId TCONS_00023080; class_code u; tss_id TSS9822;
chr1	Cufflinks	exon	47910568	47913331	.	.	.	gene_id LCAG_004170; transcript_id LCAT_00024397; exon_number 1; oId TCONS_00023083; class_code u; tss_id TSS9824;
chr1	Cufflinks	exon	47913424	47917554	.	.	.	gene_id LCAG_004171; transcript_id LCAT_00024398; exon_number 1; oId TCONS_00023084; class_code u; tss_id TSS9825;
chr1	Cufflinks	exon	47936822	47939450	.	.	.	gene_id LCAG_004172; transcript_id LCAT_00024399; exon_number 1; oId TCONS_00023085; class_code u; tss_id TSS9826;
chr1	Cufflinks	exon	48019346	48020593	.	.	.	gene_id LCAG_004173; transcript_id LCAT_00024400; exon_number 1; oId TCONS_00023087; class_code u; tss_id TSS9827;
chr1	Cufflinks	exon	48021182	48022061	.	.	.	gene_id LCAG_004174; transcript_id LCAT_00024401; exon_number 1; oId TCONS_00023088; class_code u; tss_id TSS9828;
chr1	Cufflinks	exon	48032538	48033109	.	.	.	gene_id LCAG_004175; transcript_id LCAT_00024402; exon_number 1; oId TCONS_00023089; class_code u; tss_id TSS9829;
chr1	Cufflinks	exon	48033198	48034399	.	.	.	gene_id LCAG_004176; transcript_id LCAT_00024403; exon_number 1; oId TCONS_00023090; class_code u; tss_id TSS9830;
chr1	Cufflinks	exon	48057991	48058545	.	.	.	gene_id LCAG_004177; transcript_id LCAT_00024404; exon_number 1; oId TCONS_00023091; class_code u; tss_id TSS9831;
chr1	Cufflinks	exon	48177134	48178962	.	.	.	gene_id LCAG_004178; transcript_id LCAT_00024405; exon_number 1; oId TCONS_00023092; class_code u; tss_id TSS9832;
chr1	Cufflinks	exon	48179204	48179615	.	.	.	gene_id LCAG_004179; transcript_id LCAT_00024406; exon_number 1; oId TCONS_00023093; class_code u; tss_id TSS9833;
chr1	Cufflinks	exon	48463514	48465301	.	.	.	gene_id LCAG_004180; transcript_id LCAT_00024407; exon_number 1; oId TCONS_00023094; class_code u; tss_id TSS9834;
chr1	Cufflinks	exon	48986643	48987866	.	.	.	gene_id LCAG_004183; transcript_id LCAT_00024410; exon_number 1; oId TCONS_00023104; class_code u; tss_id TSS9837;
chr1	Cufflinks	exon	48988081	48991798	.	.	.	gene_id LCAG_004184; transcript_id LCAT_00024411; exon_number 1; oId TCONS_00023105; class_code u; tss_id TSS9838;
chr1	Cufflinks	exon	50694741	50695445	.	.	.	gene_id LCAG_004194; transcript_id LCAT_00024421; exon_number 1; oId TCONS_00023118; class_code u; tss_id TSS9848;
chr1	Cufflinks	exon	50726560	50729409	.	.	.	gene_id LCAG_004198; transcript_id LCAT_00024425; exon_number 1; oId TCONS_00023122; class_code u; tss_id TSS9852;
chr1	Cufflinks	exon	53019405	53021568	.	.	.	gene_id LCAG_004209; transcript_id LCAT_00024436; exon_number 1; oId TCONS_00023147; class_code u; tss_id TSS9863;
chr1	Cufflinks	exon	53021759	53022536	.	.	.	gene_id LCAG_004210; transcript_id LCAT_00024437; exon_number 1; oId TCONS_00023148; class_code u; tss_id TSS9864;
chr1	Cufflinks	exon	53029506	53030851	.	.	.	gene_id LCAG_004211; transcript_id LCAT_00024438; exon_number 1; oId TCONS_00023149; class_code u; tss_id TSS9865;
chr1	Cufflinks	exon	53033734	53034686	.	.	.	gene_id LCAG_004212; transcript_id LCAT_00024439; exon_number 1; oId TCONS_00023150; class_code u; tss_id TSS9866;
chr1	Cufflinks	exon	53082637	53084356	.	.	.	gene_id LCAG_004213; transcript_id LCAT_00024440; exon_number 1; oId TCONS_00023152; class_code u; tss_id TSS9867;
chr1	Cufflinks	exon	53647783	53649263	.	.	.	gene_id LCAG_004215; transcript_id LCAT_00024442; exon_number 1; oId TCONS_00023158; class_code u; tss_id TSS9869;
chr1	Cufflinks	exon	53859020	53859742	.	.	.	gene_id LCAG_004217; transcript_id LCAT_00024444; exon_number 1; oId TCONS_00023161; class_code u; tss_id TSS9871;
chr1	Cufflinks	exon	53860287	53861223	.	.	.	gene_id LCAG_004218; transcript_id LCAT_00024445; exon_number 1; oId TCONS_00023162; class_code u; tss_id TSS9872;
chr1	Cufflinks	exon	53861340	53863376	.	.	.	gene_id LCAG_004219; transcript_id LCAT_00024446; exon_number 1; oId TCONS_00023163; class_code u; tss_id TSS9873;
chr1	Cufflinks	exon	53863939	53865417	.	.	.	gene_id LCAG_004220; transcript_id LCAT_00024447; exon_number 1; oId TCONS_00023164; class_code u; tss_id TSS9874;
chr1	Cufflinks	exon	53952181	53952683	.	.	.	gene_id LCAG_004222; transcript_id LCAT_00024449; exon_number 1; oId TCONS_00023167; class_code u; tss_id TSS9876;
chr1	Cufflinks	exon	53961741	53962550	.	.	.	gene_id LCAG_004223; transcript_id LCAT_00024450; exon_number 1; oId TCONS_00023168; class_code u; tss_id TSS9877;
chr1	Cufflinks	exon	53963997	53964663	.	.	.	gene_id LCAG_004224; transcript_id LCAT_00024451; exon_number 1; oId TCONS_00023169; class_code u; tss_id TSS9878;
chr1	Cufflinks	exon	54954467	54955051	.	.	.	gene_id LCAG_004250; transcript_id LCAT_00024478; exon_number 1; oId TCONS_00023211; class_code u; tss_id TSS9905;
chr1	Cufflinks	exon	54977934	54979532	.	.	.	gene_id LCAG_004252; transcript_id LCAT_00024480; exon_number 1; oId TCONS_00023213; class_code u; tss_id TSS9907;
chr1	Cufflinks	exon	55217458	55218386	.	.	.	gene_id LCAG_004255; transcript_id LCAT_00024483; exon_number 1; oId TCONS_00023219; class_code u; tss_id TSS9910;
chr1	Cufflinks	exon	55387900	55392153	.	.	.	gene_id LCAG_004256; transcript_id LCAT_00024484; exon_number 1; oId TCONS_00023220; class_code u; tss_id TSS9911;
chr1	Cufflinks	exon	55427459	55429690	.	.	.	gene_id LCAG_004257; transcript_id LCAT_00024487; exon_number 1; oId TCONS_00023223; class_code u; tss_id TSS9914;
chr1	Cufflinks	exon	55431890	55432892	.	.	.	gene_id LCAG_004258; transcript_id LCAT_00024488; exon_number 1; oId TCONS_00023224; class_code u; tss_id TSS9915;
chr1	Cufflinks	exon	55440676	55441636	.	.	.	gene_id LCAG_004259; transcript_id LCAT_00024489; exon_number 1; oId TCONS_00023225; class_code u; tss_id TSS9916;
chr1	Cufflinks	exon	55752938	55754475	.	.	.	gene_id LCAG_004260; transcript_id LCAT_00024490; exon_number 1; oId TCONS_00023227; class_code u; tss_id TSS9917;
chr1	Cufflinks	exon	55754576	55756629	.	.	.	gene_id LCAG_004261; transcript_id LCAT_00024491; exon_number 1; oId TCONS_00023228; class_code u; tss_id TSS9918;
chr1	Cufflinks	exon	55757646	55758644	.	.	.	gene_id LCAG_004262; transcript_id LCAT_00024492; exon_number 1; oId TCONS_00023229; class_code u; tss_id TSS9919;
chr1	Cufflinks	exon	55788517	55789983	.	.	.	gene_id LCAG_004263; transcript_id LCAT_00024493; exon_number 1; oId TCONS_00023230; class_code u; tss_id TSS9920;
chr1	Cufflinks	exon	55812240	55821549	.	.	.	gene_id LCAG_004264; transcript_id LCAT_00024494; exon_number 1; oId TCONS_00023231; class_code u; tss_id TSS9921;
chr1	Cufflinks	exon	56022460	56023465	.	.	.	gene_id LCAG_004265; transcript_id LCAT_00024495; exon_number 1; oId TCONS_00023234; class_code u; tss_id TSS9922;
chr1	Cufflinks	exon	56203098	56203658	.	.	.	gene_id LCAG_004270; transcript_id LCAT_00024501; exon_number 1; oId TCONS_00023240; class_code u; tss_id TSS9928;
chr1	Cufflinks	exon	56507984	56509420	.	.	.	gene_id LCAG_004274; transcript_id LCAT_00024505; exon_number 1; oId TCONS_00023247; class_code u; tss_id TSS9932;
chr1	Cufflinks	exon	56511711	56514025	.	.	.	gene_id LCAG_004275; transcript_id LCAT_00024506; exon_number 1; oId TCONS_00023248; class_code u; tss_id TSS9933;
chr1	Cufflinks	exon	56590867	56591211	.	.	.	gene_id LCAG_004277; transcript_id LCAT_00024508; exon_number 1; oId TCONS_00023250; class_code u; tss_id TSS9935;
chr1	Cufflinks	exon	56600354	56602374	.	.	.	gene_id LCAG_004278; transcript_id LCAT_00024509; exon_number 1; oId TCONS_00023251; class_code u; tss_id TSS9936;
chr1	Cufflinks	exon	56602511	56603474	.	.	.	gene_id LCAG_004279; transcript_id LCAT_00024510; exon_number 1; oId TCONS_00023252; class_code u; tss_id TSS9937;
chr1	Cufflinks	exon	56623001	56623736	.	.	.	gene_id LCAG_004281; transcript_id LCAT_00024512; exon_number 1; oId TCONS_00023254; class_code u; tss_id TSS9939;
chr1	Cufflinks	exon	56633163	56634625	.	.	.	gene_id LCAG_004282; transcript_id LCAT_00024513; exon_number 1; oId TCONS_00023255; class_code u; tss_id TSS9940;
chr1	Cufflinks	exon	56684259	56685245	.	.	.	gene_id LCAG_004283; transcript_id LCAT_00024514; exon_number 1; oId TCONS_00023256; class_code u; tss_id TSS9941;
chr1	Cufflinks	exon	56695726	56697000	.	.	.	gene_id LCAG_004284; transcript_id LCAT_00024515; exon_number 1; oId TCONS_00023257; class_code u; tss_id TSS9942;
chr1	Cufflinks	exon	56756863	56757746	.	.	.	gene_id LCAG_004285; transcript_id LCAT_00024516; exon_number 1; oId TCONS_00023259; class_code u; tss_id TSS9943;
chr1	Cufflinks	exon	56786057	56787503	.	.	.	gene_id LCAG_004286; transcript_id LCAT_00024517; exon_number 1; oId TCONS_00023260; class_code u; tss_id TSS9944;
chr1	Cufflinks	exon	56873354	56880176	.	.	.	gene_id LCAG_004290; transcript_id LCAT_00024521; exon_number 1; oId TCONS_00023265; class_code u; tss_id TSS9948;
chr1	Cufflinks	exon	56889672	56893215	.	.	.	gene_id LCAG_004291; transcript_id LCAT_00024522; exon_number 1; oId TCONS_00023266; class_code u; tss_id TSS9949;
chr1	Cufflinks	exon	56923580	56924507	.	.	.	gene_id LCAG_004292; transcript_id LCAT_00024523; exon_number 1; oId TCONS_00023267; class_code u; tss_id TSS9950;
chr1	Cufflinks	exon	56931738	56932620	.	.	.	gene_id LCAG_004293; transcript_id LCAT_00024524; exon_number 1; oId TCONS_00023268; class_code u; tss_id TSS9951;
chr1	Cufflinks	exon	57386011	57388460	.	.	.	gene_id LCAG_004296; transcript_id LCAT_00024527; exon_number 1; oId TCONS_00023275; class_code u; tss_id TSS9954;
chr1	Cufflinks	exon	59049030	59050477	.	.	.	gene_id LCAG_004322; transcript_id LCAT_00024554; exon_number 1; oId TCONS_00023307; class_code u; tss_id TSS9981;
chr1	Cufflinks	exon	59061690	59061921	.	.	.	gene_id LCAG_004323; transcript_id LCAT_00024555; exon_number 1; oId TCONS_00023308; class_code u; tss_id TSS9982;
chr1	Cufflinks	exon	59092703	59093682	.	.	.	gene_id LCAG_004324; transcript_id LCAT_00024556; exon_number 1; oId TCONS_00023309; class_code u; tss_id TSS9983;
chr1	Cufflinks	exon	59106008	59106762	.	.	.	gene_id LCAG_004325; transcript_id LCAT_00024557; exon_number 1; oId TCONS_00023310; class_code u; tss_id TSS9984;
chr1	Cufflinks	exon	59167943	59168888	.	.	.	gene_id LCAG_004326; transcript_id LCAT_00024558; exon_number 1; oId TCONS_00023311; class_code u; tss_id TSS9985;
chr1	Cufflinks	exon	59207172	59207931	.	.	.	gene_id LCAG_004327; transcript_id LCAT_00024559; exon_number 1; oId TCONS_00023312; class_code u; tss_id TSS9986;
chr1	Cufflinks	exon	59214073	59214592	.	.	.	gene_id LCAG_004328; transcript_id LCAT_00024560; exon_number 1; oId TCONS_00023313; class_code u; tss_id TSS9987;
chr1	Cufflinks	exon	59218720	59222830	.	.	.	gene_id LCAG_004329; transcript_id LCAT_00024561; exon_number 1; oId TCONS_00023314; class_code u; tss_id TSS9988;
chr1	Cufflinks	exon	59226167	59226386	.	.	.	gene_id LCAG_004330; transcript_id LCAT_00024562; exon_number 1; oId TCONS_00023315; class_code u; tss_id TSS9989;
chr1	Cufflinks	exon	59372279	59373050	.	.	.	gene_id LCAG_004334; transcript_id LCAT_00024566; exon_number 1; oId TCONS_00023320; class_code u; tss_id TSS9993;
chr1	Cufflinks	exon	59384847	59385355	.	.	.	gene_id LCAG_004335; transcript_id LCAT_00024567; exon_number 1; oId TCONS_00023321; class_code u; tss_id TSS9994;
chr1	Cufflinks	exon	59514397	59516448	.	.	.	gene_id LCAG_004336; transcript_id LCAT_00024568; exon_number 1; oId TCONS_00023324; class_code u; tss_id TSS9995;
chr1	Cufflinks	exon	59668497	59669453	.	.	.	gene_id LCAG_004338; transcript_id LCAT_00024570; exon_number 1; oId TCONS_00023326; class_code u; tss_id TSS9997;
chr1	Cufflinks	exon	60267733	60278260	.	.	.	gene_id LCAG_004340; transcript_id LCAT_00024572; exon_number 1; oId TCONS_00023330; class_code u; tss_id TSS9999;
chr1	Cufflinks	exon	60685398	60685983	.	.	.	gene_id LCAG_004343; transcript_id LCAT_00024575; exon_number 1; oId TCONS_00023335; class_code u; tss_id TSS10002;
chr1	Cufflinks	exon	60686042	60687405	.	.	.	gene_id LCAG_004344; transcript_id LCAT_00024576; exon_number 1; oId TCONS_00023336; class_code u; tss_id TSS10003;
chr1	Cufflinks	exon	60759147	60759691	.	.	.	gene_id LCAG_004345; transcript_id LCAT_00024577; exon_number 1; oId TCONS_00023337; class_code u; tss_id TSS10004;
chr1	Cufflinks	exon	60832102	60833878	.	.	.	gene_id LCAG_004346; transcript_id LCAT_00024578; exon_number 1; oId TCONS_00023338; class_code u; tss_id TSS10005;
chr1	Cufflinks	exon	60841528	60844632	.	.	.	gene_id LCAG_004347; transcript_id LCAT_00024579; exon_number 1; oId TCONS_00023339; class_code u; tss_id TSS10006;
chr1	Cufflinks	exon	61121287	61122947	.	.	.	gene_id LCAG_004352; transcript_id LCAT_00024584; exon_number 1; oId TCONS_00023347; class_code u; tss_id TSS10011;
chr1	Cufflinks	exon	61964669	61964936	.	.	.	gene_id LCAG_004360; transcript_id LCAT_00024592; exon_number 1; oId TCONS_00023357; class_code u; tss_id TSS10019;
chr1	Cufflinks	exon	61996811	61997360	.	.	.	gene_id LCAG_004361; transcript_id LCAT_00024593; exon_number 1; oId TCONS_00023358; class_code u; tss_id TSS10020;
chr1	Cufflinks	exon	62005854	62006364	.	.	.	gene_id LCAG_004362; transcript_id LCAT_00024594; exon_number 1; oId TCONS_00023359; class_code u; tss_id TSS10021;
chr1	Cufflinks	exon	62053853	62055025	.	.	.	gene_id LCAG_004363; transcript_id LCAT_00024595; exon_number 1; oId TCONS_00023360; class_code u; tss_id TSS10022;
chr1	Cufflinks	exon	62072018	62073521	.	.	.	gene_id LCAG_004364; transcript_id LCAT_00024596; exon_number 1; oId TCONS_00023361; class_code u; tss_id TSS10023;
chr1	Cufflinks	exon	62117739	62118203	.	.	.	gene_id LCAG_004366; transcript_id LCAT_00024598; exon_number 1; oId TCONS_00023363; class_code u; tss_id TSS10025;
chr1	Cufflinks	exon	62806980	62807771	.	.	.	gene_id LCAG_004372; transcript_id LCAT_00024604; exon_number 1; oId TCONS_00023372; class_code u; tss_id TSS10031;
chr1	Cufflinks	exon	62812554	62813923	.	.	.	gene_id LCAG_004373; transcript_id LCAT_00024605; exon_number 1; oId TCONS_00023373; class_code u; tss_id TSS10032;
chr1	Cufflinks	exon	63220062	63220932	.	.	.	gene_id LCAG_004374; transcript_id LCAT_00024606; exon_number 1; oId TCONS_00023374; class_code u; tss_id TSS10033;
chr1	Cufflinks	exon	63221078	63231583	.	.	.	gene_id LCAG_004375; transcript_id LCAT_00024607; exon_number 1; oId TCONS_00023375; class_code u; tss_id TSS10034;
chr1	Cufflinks	exon	63248035	63248925	.	.	.	gene_id LCAG_004376; transcript_id LCAT_00024608; exon_number 1; oId TCONS_00023376; class_code u; tss_id TSS10035;
chr1	Cufflinks	exon	63428067	63428495	.	.	.	gene_id LCAG_004378; transcript_id LCAT_00024610; exon_number 1; oId TCONS_00023379; class_code u; tss_id TSS10037;
chr1	Cufflinks	exon	63519945	63520256	.	.	.	gene_id LCAG_004379; transcript_id LCAT_00024611; exon_number 1; oId TCONS_00023380; class_code u; tss_id TSS10038;
chr1	Cufflinks	exon	63520476	63520896	.	.	.	gene_id LCAG_004380; transcript_id LCAT_00024612; exon_number 1; oId TCONS_00023381; class_code u; tss_id TSS10039;
chr1	Cufflinks	exon	64183208	64184522	.	.	.	gene_id LCAG_004382; transcript_id LCAT_00024614; exon_number 1; oId TCONS_00023387; class_code u; tss_id TSS10041;
chr1	Cufflinks	exon	64660164	64665745	.	.	.	gene_id LCAG_004383; transcript_id LCAT_00024615; exon_number 1; oId TCONS_00023390; class_code u; tss_id TSS10042;
chr1	Cufflinks	exon	64853199	64854366	.	.	.	gene_id LCAG_004386; transcript_id LCAT_00024618; exon_number 1; oId TCONS_00023395; class_code u; tss_id TSS10045;
chr1	Cufflinks	exon	64898561	64901261	.	.	.	gene_id LCAG_004387; transcript_id LCAT_00024619; exon_number 1; oId TCONS_00023396; class_code u; tss_id TSS10046;
chr1	Cufflinks	exon	64914178	64914943	.	.	.	gene_id LCAG_004388; transcript_id LCAT_00024620; exon_number 1; oId TCONS_00023397; class_code u; tss_id TSS10047;
chr1	Cufflinks	exon	66147428	66148140	.	.	.	gene_id LCAG_004395; transcript_id LCAT_00024627; exon_number 1; oId TCONS_00023409; class_code u; tss_id TSS10054;
chr1	Cufflinks	exon	66179949	66180341	.	.	.	gene_id LCAG_004396; transcript_id LCAT_00024628; exon_number 1; oId TCONS_00023410; class_code u; tss_id TSS10055;
chr1	Cufflinks	exon	66859598	66860300	.	.	.	gene_id LCAG_004399; transcript_id LCAT_00024631; exon_number 1; oId TCONS_00023414; class_code u; tss_id TSS10058;
chr1	Cufflinks	exon	66860366	66861207	.	.	.	gene_id LCAG_004400; transcript_id LCAT_00024632; exon_number 1; oId TCONS_00023415; class_code u; tss_id TSS10059;
chr1	Cufflinks	exon	66952648	66957002	.	.	.	gene_id LCAG_004401; transcript_id LCAT_00024633; exon_number 1; oId TCONS_00023416; class_code u; tss_id TSS10060;
chr1	Cufflinks	exon	67770777	67771140	.	.	.	gene_id LCAG_004415; transcript_id LCAT_00024647; exon_number 1; oId TCONS_00023439; class_code u; tss_id TSS10074;
chr1	Cufflinks	exon	67969717	67970465	.	.	.	gene_id LCAG_004416; transcript_id LCAT_00024648; exon_number 1; oId TCONS_00023440; class_code u; tss_id TSS10075;
chr1	Cufflinks	exon	68002906	68003795	.	.	.	gene_id LCAG_004418; transcript_id LCAT_00024650; exon_number 1; oId TCONS_00023442; class_code u; tss_id TSS10077;
chr1	Cufflinks	exon	68078531	68080802	.	.	.	gene_id LCAG_004419; transcript_id LCAT_00024651; exon_number 1; oId TCONS_00023443; class_code u; tss_id TSS10078;
chr1	Cufflinks	exon	68083951	68085503	.	.	.	gene_id LCAG_004420; transcript_id LCAT_00024652; exon_number 1; oId TCONS_00023444; class_code u; tss_id TSS10079;
chr1	Cufflinks	exon	68094575	68095128	.	.	.	gene_id LCAG_004421; transcript_id LCAT_00024653; exon_number 1; oId TCONS_00023445; class_code u; tss_id TSS10080;
chr1	Cufflinks	exon	68794984	68795935	.	.	.	gene_id LCAG_004427; transcript_id LCAT_00024659; exon_number 1; oId TCONS_00023463; class_code u; tss_id TSS10086;
chr1	Cufflinks	exon	68797732	68798822	.	.	.	gene_id LCAG_004428; transcript_id LCAT_00024661; exon_number 1; oId TCONS_00023465; class_code u; tss_id TSS10088;
chr1	Cufflinks	exon	68851167	68851754	.	.	.	gene_id LCAG_004429; transcript_id LCAT_00024663; exon_number 1; oId TCONS_00023468; class_code u; tss_id TSS10090;
chr1	Cufflinks	exon	68875342	68875869	.	.	.	gene_id LCAG_004430; transcript_id LCAT_00024664; exon_number 1; oId TCONS_00023469; class_code u; tss_id TSS10091;
chr1	Cufflinks	exon	68919097	68922486	.	.	.	gene_id LCAG_004432; transcript_id LCAT_00024666; exon_number 1; oId TCONS_00023471; class_code u; tss_id TSS10093;
chr1	Cufflinks	exon	68935244	68935709	.	.	.	gene_id LCAG_004433; transcript_id LCAT_00024667; exon_number 1; oId TCONS_00023472; class_code u; tss_id TSS10094;
chr1	Cufflinks	exon	69153315	69153465	.	.	.	gene_id LCAG_004434; transcript_id LCAT_00024668; exon_number 1; oId TCONS_00023474; class_code u; tss_id TSS10095;
chr1	Cufflinks	exon	69656427	69657817	.	.	.	gene_id LCAG_004437; transcript_id LCAT_00024671; exon_number 1; oId TCONS_00023478; class_code u; tss_id TSS10098;
chr1	Cufflinks	exon	69733110	69734056	.	.	.	gene_id LCAG_004438; transcript_id LCAT_00024672; exon_number 1; oId TCONS_00023479; class_code u; tss_id TSS10099;
chr1	Cufflinks	exon	69934633	69935341	.	.	.	gene_id LCAG_004439; transcript_id LCAT_00024673; exon_number 1; oId TCONS_00023480; class_code u; tss_id TSS10100;
chr1	Cufflinks	exon	69960472	69962183	.	.	.	gene_id LCAG_004440; transcript_id LCAT_00024674; exon_number 1; oId TCONS_00023481; class_code u; tss_id TSS10101;
chr1	Cufflinks	exon	69974159	69974908	.	.	.	gene_id LCAG_004441; transcript_id LCAT_00024675; exon_number 1; oId TCONS_00023482; class_code u; tss_id TSS10102;
chr1	Cufflinks	exon	69984442	69985029	.	.	.	gene_id LCAG_004442; transcript_id LCAT_00024676; exon_number 1; oId TCONS_00023483; class_code u; tss_id TSS10103;
chr1	Cufflinks	exon	70917121	70917692	.	.	.	gene_id LCAG_004448; transcript_id LCAT_00024682; exon_number 1; oId TCONS_00023494; class_code u; tss_id TSS10109;
chr1	Cufflinks	exon	70923824	70924123	.	.	.	gene_id LCAG_004449; transcript_id LCAT_00024683; exon_number 1; oId TCONS_00023495; class_code u; tss_id TSS10110;
chr1	Cufflinks	exon	70946709	70947069	.	.	.	gene_id LCAG_004450; transcript_id LCAT_00024684; exon_number 1; oId TCONS_00023496; class_code u; tss_id TSS10111;
chr1	Cufflinks	exon	71130416	71131658	.	.	.	gene_id LCAG_004451; transcript_id LCAT_00024685; exon_number 1; oId TCONS_00023500; class_code u; tss_id TSS10112;
chr1	Cufflinks	exon	71160839	71161908	.	.	.	gene_id LCAG_004452; transcript_id LCAT_00024686; exon_number 1; oId TCONS_00023501; class_code u; tss_id TSS10113;
chr1	Cufflinks	exon	71162281	71163247	.	.	.	gene_id LCAG_004453; transcript_id LCAT_00024687; exon_number 1; oId TCONS_00023502; class_code u; tss_id TSS10114;
chr1	Cufflinks	exon	72748754	72749392	.	.	.	gene_id LCAG_004459; transcript_id LCAT_00024693; exon_number 1; oId TCONS_00023515; class_code u; tss_id TSS10120;
chr1	Cufflinks	exon	72885025	72885398	.	.	.	gene_id LCAG_004460; transcript_id LCAT_00024694; exon_number 1; oId TCONS_00023518; class_code u; tss_id TSS10121;
chr1	Cufflinks	exon	72946992	72949959	.	.	.	gene_id LCAG_004461; transcript_id LCAT_00024695; exon_number 1; oId TCONS_00023519; class_code u; tss_id TSS10122;
chr1	Cufflinks	exon	72950061	72950888	.	.	.	gene_id LCAG_004462; transcript_id LCAT_00024696; exon_number 1; oId TCONS_00023520; class_code u; tss_id TSS10123;
chr1	Cufflinks	exon	72953992	72955031	.	.	.	gene_id LCAG_004463; transcript_id LCAT_00024697; exon_number 1; oId TCONS_00023521; class_code u; tss_id TSS10124;
chr1	Cufflinks	exon	72992678	72993404	.	.	.	gene_id LCAG_004464; transcript_id LCAT_00024698; exon_number 1; oId TCONS_00023522; class_code u; tss_id TSS10125;
chr1	Cufflinks	exon	73012423	73013659	.	.	.	gene_id LCAG_004465; transcript_id LCAT_00024699; exon_number 1; oId TCONS_00023523; class_code u; tss_id TSS10126;
chr1	Cufflinks	exon	73069951	73071849	.	.	.	gene_id LCAG_004466; transcript_id LCAT_00024700; exon_number 1; oId TCONS_00023524; class_code u; tss_id TSS10127;
chr1	Cufflinks	exon	73080134	73083105	.	.	.	gene_id LCAG_004467; transcript_id LCAT_00024701; exon_number 1; oId TCONS_00023525; class_code u; tss_id TSS10128;
chr1	Cufflinks	exon	73083169	73084186	.	.	.	gene_id LCAG_004468; transcript_id LCAT_00024702; exon_number 1; oId TCONS_00023526; class_code u; tss_id TSS10129;
chr1	Cufflinks	exon	73084986	73085766	.	.	.	gene_id LCAG_004469; transcript_id LCAT_00024703; exon_number 1; oId TCONS_00023527; class_code u; tss_id TSS10130;
chr1	Cufflinks	exon	73100919	73101728	.	.	.	gene_id LCAG_004470; transcript_id LCAT_00024704; exon_number 1; oId TCONS_00023528; class_code u; tss_id TSS10131;
chr1	Cufflinks	exon	73144768	73146995	.	.	.	gene_id LCAG_004471; transcript_id LCAT_00024705; exon_number 1; oId TCONS_00023529; class_code u; tss_id TSS10132;
chr1	Cufflinks	exon	73161513	73162361	.	.	.	gene_id LCAG_004472; transcript_id LCAT_00024706; exon_number 1; oId TCONS_00023530; class_code u; tss_id TSS10133;
chr1	Cufflinks	exon	73168926	73169996	.	.	.	gene_id LCAG_004473; transcript_id LCAT_00024707; exon_number 1; oId TCONS_00023531; class_code u; tss_id TSS10134;
chr1	Cufflinks	exon	73170299	73172124	.	.	.	gene_id LCAG_004474; transcript_id LCAT_00024708; exon_number 1; oId TCONS_00023532; class_code u; tss_id TSS10135;
chr1	Cufflinks	exon	73376747	73377760	.	.	.	gene_id LCAG_004477; transcript_id LCAT_00024711; exon_number 1; oId TCONS_00023537; class_code u; tss_id TSS10138;
chr1	Cufflinks	exon	73378919	73379674	.	.	.	gene_id LCAG_004478; transcript_id LCAT_00024712; exon_number 1; oId TCONS_00023538; class_code u; tss_id TSS10139;
chr1	Cufflinks	exon	73404225	73405087	.	.	.	gene_id LCAG_004479; transcript_id LCAT_00024713; exon_number 1; oId TCONS_00023539; class_code u; tss_id TSS10140;
chr1	Cufflinks	exon	73410197	73411613	.	.	.	gene_id LCAG_004480; transcript_id LCAT_00024714; exon_number 1; oId TCONS_00023540; class_code u; tss_id TSS10141;
chr1	Cufflinks	exon	73413891	73414791	.	.	.	gene_id LCAG_004481; transcript_id LCAT_00024715; exon_number 1; oId TCONS_00023541; class_code u; tss_id TSS10142;
chr1	Cufflinks	exon	73637603	73638190	.	.	.	gene_id LCAG_004482; transcript_id LCAT_00024716; exon_number 1; oId TCONS_00023546; class_code u; tss_id TSS10143;
chr1	Cufflinks	exon	73948882	73950057	.	.	.	gene_id LCAG_004483; transcript_id LCAT_00024717; exon_number 1; oId TCONS_00023548; class_code u; tss_id TSS10144;
chr1	Cufflinks	exon	73950745	73952063	.	.	.	gene_id LCAG_004484; transcript_id LCAT_00024718; exon_number 1; oId TCONS_00023549; class_code u; tss_id TSS10145;
chr1	Cufflinks	exon	74478322	74478682	.	.	.	gene_id LCAG_004485; transcript_id LCAT_00024719; exon_number 1; oId TCONS_00023550; class_code u; tss_id TSS10146;
chr1	Cufflinks	exon	75145600	75145963	.	.	.	gene_id LCAG_004490; transcript_id LCAT_00024724; exon_number 1; oId TCONS_00023560; class_code u; tss_id TSS10151;
chr1	Cufflinks	exon	75538838	75539087	.	.	.	gene_id LCAG_004491; transcript_id LCAT_00024725; exon_number 1; oId TCONS_00023561; class_code u; tss_id TSS10152;
chr1	Cufflinks	exon	75539138	75539592	.	.	.	gene_id LCAG_004492; transcript_id LCAT_00024726; exon_number 1; oId TCONS_00023562; class_code u; tss_id TSS10153;
chr1	Cufflinks	exon	75563110	75563958	.	.	.	gene_id LCAG_004493; transcript_id LCAT_00024727; exon_number 1; oId TCONS_00023563; class_code u; tss_id TSS10154;
chr1	Cufflinks	exon	75664871	75665102	.	.	.	gene_id LCAG_004495; transcript_id LCAT_00024729; exon_number 1; oId TCONS_00023565; class_code u; tss_id TSS10156;
chr1	Cufflinks	exon	77547181	77548245	.	.	.	gene_id LCAG_004507; transcript_id LCAT_00024741; exon_number 1; oId TCONS_00023579; class_code u; tss_id TSS10168;
chr1	Cufflinks	exon	78617647	78618192	.	.	.	gene_id LCAG_004513; transcript_id LCAT_00024747; exon_number 1; oId TCONS_00023605; class_code u; tss_id TSS10174;
chr1	Cufflinks	exon	79677729	79681161	.	.	.	gene_id LCAG_004522; transcript_id LCAT_00024756; exon_number 1; oId TCONS_00023616; class_code u; tss_id TSS10183;
chr1	Cufflinks	exon	80154868	80156292	.	.	.	gene_id LCAG_004523; transcript_id LCAT_00024757; exon_number 1; oId TCONS_00023619; class_code u; tss_id TSS10184;
chr1	Cufflinks	exon	80164236	80167550	.	.	.	gene_id LCAG_004524; transcript_id LCAT_00024758; exon_number 1; oId TCONS_00023620; class_code u; tss_id TSS10185;
chr1	Cufflinks	exon	80256038	80259030	.	.	.	gene_id LCAG_004525; transcript_id LCAT_00024759; exon_number 1; oId TCONS_00023621; class_code u; tss_id TSS10186;
chr1	Cufflinks	exon	80362372	80363345	.	.	.	gene_id LCAG_004526; transcript_id LCAT_00024760; exon_number 1; oId TCONS_00023622; class_code u; tss_id TSS10187;
chr1	Cufflinks	exon	80363425	80364329	.	.	.	gene_id LCAG_004527; transcript_id LCAT_00024761; exon_number 1; oId TCONS_00023623; class_code u; tss_id TSS10188;
chr1	Cufflinks	exon	80364964	80366038	.	.	.	gene_id LCAG_004528; transcript_id LCAT_00024762; exon_number 1; oId TCONS_00023624; class_code u; tss_id TSS10189;
chr1	Cufflinks	exon	80366105	80367406	.	.	.	gene_id LCAG_004529; transcript_id LCAT_00024763; exon_number 1; oId TCONS_00023625; class_code u; tss_id TSS10190;
chr1	Cufflinks	exon	80470399	80471702	.	.	.	gene_id LCAG_004530; transcript_id LCAT_00024764; exon_number 1; oId TCONS_00023626; class_code u; tss_id TSS10191;
chr1	Cufflinks	exon	80519059	80522396	.	.	.	gene_id LCAG_004531; transcript_id LCAT_00024765; exon_number 1; oId TCONS_00023627; class_code u; tss_id TSS10192;
chr1	Cufflinks	exon	80534614	80535601	.	.	.	gene_id LCAG_004532; transcript_id LCAT_00024766; exon_number 1; oId TCONS_00023628; class_code u; tss_id TSS10193;
chr1	Cufflinks	exon	80536234	80537466	.	.	.	gene_id LCAG_004533; transcript_id LCAT_00024767; exon_number 1; oId TCONS_00023629; class_code u; tss_id TSS10194;
chr1	Cufflinks	exon	80759781	80760373	.	.	.	gene_id LCAG_004535; transcript_id LCAT_00024769; exon_number 1; oId TCONS_00023631; class_code u; tss_id TSS10196;
chr1	Cufflinks	exon	80761213	80763022	.	.	.	gene_id LCAG_004536; transcript_id LCAT_00024770; exon_number 1; oId TCONS_00023632; class_code u; tss_id TSS10197;
chr1	Cufflinks	exon	80804415	80805152	.	.	.	gene_id LCAG_004537; transcript_id LCAT_00024771; exon_number 1; oId TCONS_00023633; class_code u; tss_id TSS10198;
chr1	Cufflinks	exon	80805269	80806517	.	.	.	gene_id LCAG_004538; transcript_id LCAT_00024772; exon_number 1; oId TCONS_00023634; class_code u; tss_id TSS10199;
chr1	Cufflinks	exon	81119796	81121387	.	.	.	gene_id LCAG_004540; transcript_id LCAT_00024774; exon_number 1; oId TCONS_00023638; class_code u; tss_id TSS10201;
chr1	Cufflinks	exon	81121545	81122283	.	.	.	gene_id LCAG_004541; transcript_id LCAT_00024775; exon_number 1; oId TCONS_00023639; class_code u; tss_id TSS10202;
chr1	Cufflinks	exon	81734158	81735006	.	.	.	gene_id LCAG_004542; transcript_id LCAT_00024776; exon_number 1; oId TCONS_00023641; class_code u; tss_id TSS10203;
chr1	Cufflinks	exon	81754857	81756964	.	.	.	gene_id LCAG_004543; transcript_id LCAT_00024777; exon_number 1; oId TCONS_00023642; class_code u; tss_id TSS10204;
chr1	Cufflinks	exon	82478605	82478960	.	.	.	gene_id LCAG_004551; transcript_id LCAT_00024785; exon_number 1; oId TCONS_00023663; class_code u; tss_id TSS10212;
chr1	Cufflinks	exon	82481810	82482434	.	.	.	gene_id LCAG_004552; transcript_id LCAT_00024786; exon_number 1; oId TCONS_00023664; class_code u; tss_id TSS10213;
chr1	Cufflinks	exon	82493649	82494621	.	.	.	gene_id LCAG_004553; transcript_id LCAT_00024787; exon_number 1; oId TCONS_00023665; class_code u; tss_id TSS10214;
chr1	Cufflinks	exon	82495366	82495637	.	.	.	gene_id LCAG_004554; transcript_id LCAT_00024788; exon_number 1; oId TCONS_00023666; class_code u; tss_id TSS10215;
chr1	Cufflinks	exon	82497453	82498613	.	.	.	gene_id LCAG_004555; transcript_id LCAT_00024789; exon_number 1; oId TCONS_00023667; class_code u; tss_id TSS10216;
chr1	Cufflinks	exon	82644684	82646633	.	.	.	gene_id LCAG_004556; transcript_id LCAT_00024790; exon_number 1; oId TCONS_00023668; class_code u; tss_id TSS10217;
chr1	Cufflinks	exon	82866389	82866561	.	.	.	gene_id LCAG_004557; transcript_id LCAT_00024791; exon_number 1; oId TCONS_00023670; class_code u; tss_id TSS10218;
chr1	Cufflinks	exon	82882388	82883087	.	.	.	gene_id LCAG_004558; transcript_id LCAT_00024792; exon_number 1; oId TCONS_00023671; class_code u; tss_id TSS10219;
chr1	Cufflinks	exon	82943761	82946249	.	.	.	gene_id LCAG_004559; transcript_id LCAT_00024793; exon_number 1; oId TCONS_00023672; class_code u; tss_id TSS10220;
chr1	Cufflinks	exon	83207863	83209403	.	.	.	gene_id LCAG_004560; transcript_id LCAT_00024794; exon_number 1; oId TCONS_00023673; class_code u; tss_id TSS10221;
chr1	Cufflinks	exon	83687216	83687742	.	.	.	gene_id LCAG_004567; transcript_id LCAT_00024801; exon_number 1; oId TCONS_00023681; class_code u; tss_id TSS10228;
chr1	Cufflinks	exon	83735334	83736535	.	.	.	gene_id LCAG_004568; transcript_id LCAT_00024802; exon_number 1; oId TCONS_00023682; class_code u; tss_id TSS10229;
chr1	Cufflinks	exon	83747869	83748108	.	.	.	gene_id LCAG_004569; transcript_id LCAT_00024803; exon_number 1; oId TCONS_00023683; class_code u; tss_id TSS10230;
chr1	Cufflinks	exon	83748717	83749670	.	.	.	gene_id LCAG_004570; transcript_id LCAT_00024804; exon_number 1; oId TCONS_00023684; class_code u; tss_id TSS10231;
chr1	Cufflinks	exon	83757598	83758037	.	.	.	gene_id LCAG_004571; transcript_id LCAT_00024805; exon_number 1; oId TCONS_00023685; class_code u; tss_id TSS10232;
chr1	Cufflinks	exon	83790275	83792284	.	.	.	gene_id LCAG_004572; transcript_id LCAT_00024806; exon_number 1; oId TCONS_00023686; class_code u; tss_id TSS10233;
chr1	Cufflinks	exon	83792483	83793807	.	.	.	gene_id LCAG_004573; transcript_id LCAT_00024807; exon_number 1; oId TCONS_00023687; class_code u; tss_id TSS10234;
chr1	Cufflinks	exon	83795571	83796975	.	.	.	gene_id LCAG_004574; transcript_id LCAT_00024808; exon_number 1; oId TCONS_00023688; class_code u; tss_id TSS10235;
chr1	Cufflinks	exon	83807625	83807875	.	.	.	gene_id LCAG_004575; transcript_id LCAT_00024809; exon_number 1; oId TCONS_00023689; class_code u; tss_id TSS10236;
chr1	Cufflinks	exon	83810623	83811392	.	.	.	gene_id LCAG_004576; transcript_id LCAT_00024810; exon_number 1; oId TCONS_00023690; class_code u; tss_id TSS10237;
chr1	Cufflinks	exon	83843369	83844873	.	.	.	gene_id LCAG_004577; transcript_id LCAT_00024811; exon_number 1; oId TCONS_00023691; class_code u; tss_id TSS10238;
chr1	Cufflinks	exon	83861492	83862735	.	.	.	gene_id LCAG_004578; transcript_id LCAT_00024812; exon_number 1; oId TCONS_00023692; class_code u; tss_id TSS10239;
chr1	Cufflinks	exon	83862799	83864505	.	.	.	gene_id LCAG_004579; transcript_id LCAT_00024813; exon_number 1; oId TCONS_00023693; class_code u; tss_id TSS10240;
chr1	Cufflinks	exon	83895604	83896277	.	.	.	gene_id LCAG_004580; transcript_id LCAT_00024814; exon_number 1; oId TCONS_00023694; class_code u; tss_id TSS10241;
chr1	Cufflinks	exon	83948632	83949325	.	.	.	gene_id LCAG_004582; transcript_id LCAT_00024816; exon_number 1; oId TCONS_00023696; class_code u; tss_id TSS10243;
chr1	Cufflinks	exon	84475800	84476493	.	.	.	gene_id LCAG_004588; transcript_id LCAT_00024822; exon_number 1; oId TCONS_00023703; class_code u; tss_id TSS10249;
chr1	Cufflinks	exon	84717724	84721149	.	.	.	gene_id LCAG_004589; transcript_id LCAT_00024823; exon_number 1; oId TCONS_00023706; class_code u; tss_id TSS10250;
chr1	Cufflinks	exon	85040233	85050574	.	.	.	gene_id LCAG_004593; transcript_id LCAT_00024827; exon_number 1; oId TCONS_00023715; class_code u; tss_id TSS10254;
chr1	Cufflinks	exon	85054187	85054843	.	.	.	gene_id LCAG_004594; transcript_id LCAT_00024828; exon_number 1; oId TCONS_00023716; class_code u; tss_id TSS10255;
chr1	Cufflinks	exon	85359458	85361447	.	.	.	gene_id LCAG_004597; transcript_id LCAT_00024831; exon_number 1; oId TCONS_00023719; class_code u; tss_id TSS10258;
chr1	Cufflinks	exon	86688684	86689560	.	.	.	gene_id LCAG_004605; transcript_id LCAT_00024839; exon_number 1; oId TCONS_00023730; class_code u; tss_id TSS10266;
chr1	Cufflinks	exon	86718339	86721555	.	.	.	gene_id LCAG_004606; transcript_id LCAT_00024840; exon_number 1; oId TCONS_00023731; class_code u; tss_id TSS10267;
chr1	Cufflinks	exon	86722062	86723565	.	.	.	gene_id LCAG_004607; transcript_id LCAT_00024841; exon_number 1; oId TCONS_00023732; class_code u; tss_id TSS10268;
chr1	Cufflinks	exon	86733263	86738232	.	.	.	gene_id LCAG_004608; transcript_id LCAT_00024842; exon_number 1; oId TCONS_00023734; class_code u; tss_id TSS10269;
chr1	Cufflinks	exon	86792146	86792659	.	.	.	gene_id LCAG_004609; transcript_id LCAT_00024843; exon_number 1; oId TCONS_00023737; class_code u; tss_id TSS10270;
chr1	Cufflinks	exon	86792886	86793785	.	.	.	gene_id LCAG_004610; transcript_id LCAT_00024844; exon_number 1; oId TCONS_00023738; class_code u; tss_id TSS10271;
chr1	Cufflinks	exon	86802346	86803219	.	.	.	gene_id LCAG_004611; transcript_id LCAT_00024845; exon_number 1; oId TCONS_00023739; class_code u; tss_id TSS10272;
chr1	Cufflinks	exon	87232619	87234124	.	.	.	gene_id LCAG_004615; transcript_id LCAT_00024849; exon_number 1; oId TCONS_00023748; class_code u; tss_id TSS10276;
chr1	Cufflinks	exon	87235340	87236816	.	.	.	gene_id LCAG_004616; transcript_id LCAT_00024850; exon_number 1; oId TCONS_00023749; class_code u; tss_id TSS10277;
chr1	Cufflinks	exon	87237948	87238571	.	.	.	gene_id LCAG_004617; transcript_id LCAT_00024851; exon_number 1; oId TCONS_00023750; class_code u; tss_id TSS10278;
chr1	Cufflinks	exon	87238690	87239796	.	.	.	gene_id LCAG_004618; transcript_id LCAT_00024852; exon_number 1; oId TCONS_00023751; class_code u; tss_id TSS10279;
chr1	Cufflinks	exon	87240583	87242270	.	.	.	gene_id LCAG_004619; transcript_id LCAT_00024853; exon_number 1; oId TCONS_00023752; class_code u; tss_id TSS10280;
chr1	Cufflinks	exon	87243866	87245738	.	.	.	gene_id LCAG_004620; transcript_id LCAT_00024854; exon_number 1; oId TCONS_00023753; class_code u; tss_id TSS10281;
chr1	Cufflinks	exon	87264094	87266412	.	.	.	gene_id LCAG_004621; transcript_id LCAT_00024855; exon_number 1; oId TCONS_00023754; class_code u; tss_id TSS10282;
chr1	Cufflinks	exon	87277287	87277986	.	.	.	gene_id LCAG_004622; transcript_id LCAT_00024856; exon_number 1; oId TCONS_00023755; class_code u; tss_id TSS10283;
chr1	Cufflinks	exon	87278042	87278831	.	.	.	gene_id LCAG_004623; transcript_id LCAT_00024857; exon_number 1; oId TCONS_00023756; class_code u; tss_id TSS10284;
chr1	Cufflinks	exon	87289096	87290026	.	.	.	gene_id LCAG_004624; transcript_id LCAT_00024858; exon_number 1; oId TCONS_00023757; class_code u; tss_id TSS10285;
chr1	Cufflinks	exon	87641750	87643576	.	.	.	gene_id LCAG_004626; transcript_id LCAT_00024860; exon_number 1; oId TCONS_00023760; class_code u; tss_id TSS10287;
chr1	Cufflinks	exon	87644489	87645083	.	.	.	gene_id LCAG_004627; transcript_id LCAT_00024861; exon_number 1; oId TCONS_00023761; class_code u; tss_id TSS10288;
chr1	Cufflinks	exon	87664361	87664654	.	.	.	gene_id LCAG_004628; transcript_id LCAT_00024862; exon_number 1; oId TCONS_00023762; class_code u; tss_id TSS10289;
chr1	Cufflinks	exon	87669592	87669901	.	.	.	gene_id LCAG_004629; transcript_id LCAT_00024863; exon_number 1; oId TCONS_00023763; class_code u; tss_id TSS10290;
chr1	Cufflinks	exon	87864617	87865283	.	.	.	gene_id LCAG_004630; transcript_id LCAT_00024864; exon_number 1; oId TCONS_00023764; class_code u; tss_id TSS10291;
chr1	Cufflinks	exon	87869015	87870499	.	.	.	gene_id LCAG_004631; transcript_id LCAT_00024865; exon_number 1; oId TCONS_00023765; class_code u; tss_id TSS10292;
chr1	Cufflinks	exon	87984475	87986856	.	.	.	gene_id LCAG_004632; transcript_id LCAT_00024866; exon_number 1; oId TCONS_00023766; class_code u; tss_id TSS10293;
chr1	Cufflinks	exon	87987002	87988917	.	.	.	gene_id LCAG_004633; transcript_id LCAT_00024867; exon_number 1; oId TCONS_00023767; class_code u; tss_id TSS10294;
chr1	Cufflinks	exon	88017622	88019216	.	.	.	gene_id LCAG_004634; transcript_id LCAT_00024868; exon_number 1; oId TCONS_00023768; class_code u; tss_id TSS10295;
chr1	Cufflinks	exon	88024935	88025541	.	.	.	gene_id LCAG_004635; transcript_id LCAT_00024869; exon_number 1; oId TCONS_00023769; class_code u; tss_id TSS10296;
chr1	Cufflinks	exon	88036239	88037059	.	.	.	gene_id LCAG_004636; transcript_id LCAT_00024870; exon_number 1; oId TCONS_00023771; class_code u; tss_id TSS10297;
chr1	Cufflinks	exon	88151702	88154457	.	.	.	gene_id LCAG_004637; transcript_id LCAT_00024871; exon_number 1; oId TCONS_00023772; class_code u; tss_id TSS10298;
chr1	Cufflinks	exon	88226092	88226966	.	.	.	gene_id LCAG_004638; transcript_id LCAT_00024872; exon_number 1; oId TCONS_00023773; class_code u; tss_id TSS10299;
chr1	Cufflinks	exon	88258103	88259890	.	.	.	gene_id LCAG_004639; transcript_id LCAT_00024873; exon_number 1; oId TCONS_00023774; class_code u; tss_id TSS10300;
chr1	Cufflinks	exon	88262139	88262975	.	.	.	gene_id LCAG_004640; transcript_id LCAT_00024874; exon_number 1; oId TCONS_00023775; class_code u; tss_id TSS10301;
chr1	Cufflinks	exon	88265739	88275505	.	.	.	gene_id LCAG_004641; transcript_id LCAT_00024875; exon_number 1; oId TCONS_00023776; class_code u; tss_id TSS10302;
chr1	Cufflinks	exon	88277813	88279468	.	.	.	gene_id LCAG_004642; transcript_id LCAT_00024876; exon_number 1; oId TCONS_00023777; class_code u; tss_id TSS10303;
chr1	Cufflinks	exon	88290772	88291733	.	.	.	gene_id LCAG_004643; transcript_id LCAT_00024877; exon_number 1; oId TCONS_00023778; class_code u; tss_id TSS10304;
chr1	Cufflinks	exon	88344343	88344850	.	.	.	gene_id LCAG_004644; transcript_id LCAT_00024878; exon_number 1; oId TCONS_00023780; class_code u; tss_id TSS10305;
chr1	Cufflinks	exon	88482417	88482882	.	.	.	gene_id LCAG_004648; transcript_id LCAT_00024883; exon_number 1; oId TCONS_00023790; class_code u; tss_id TSS10310;
chr1	Cufflinks	exon	88564555	88565170	.	.	.	gene_id LCAG_004649; transcript_id LCAT_00024884; exon_number 1; oId TCONS_00023791; class_code u; tss_id TSS10311;
chr1	Cufflinks	exon	88626737	88627615	.	.	.	gene_id LCAG_004650; transcript_id LCAT_00024885; exon_number 1; oId TCONS_00023792; class_code u; tss_id TSS10312;
chr1	Cufflinks	exon	88628341	88628887	.	.	.	gene_id LCAG_004651; transcript_id LCAT_00024886; exon_number 1; oId TCONS_00023793; class_code u; tss_id TSS10313;
chr1	Cufflinks	exon	88640587	88642081	.	.	.	gene_id LCAG_004652; transcript_id LCAT_00024887; exon_number 1; oId TCONS_00023794; class_code u; tss_id TSS10314;
chr1	Cufflinks	exon	88646219	88646726	.	.	.	gene_id LCAG_004653; transcript_id LCAT_00024888; exon_number 1; oId TCONS_00023795; class_code u; tss_id TSS10315;
chr1	Cufflinks	exon	88748211	88751149	.	.	.	gene_id LCAG_004654; transcript_id LCAT_00024889; exon_number 1; oId TCONS_00023796; class_code u; tss_id TSS10316;
chr1	Cufflinks	exon	88751813	88752265	.	.	.	gene_id LCAG_004655; transcript_id LCAT_00024890; exon_number 1; oId TCONS_00023797; class_code u; tss_id TSS10317;
chr1	Cufflinks	exon	88807022	88807761	.	.	.	gene_id LCAG_004656; transcript_id LCAT_00024891; exon_number 1; oId TCONS_00023798; class_code u; tss_id TSS10318;
chr1	Cufflinks	exon	88972892	88974132	.	.	.	gene_id LCAG_004657; transcript_id LCAT_00024892; exon_number 1; oId TCONS_00023800; class_code u; tss_id TSS10319;
chr1	Cufflinks	exon	88974696	88975496	.	.	.	gene_id LCAG_004658; transcript_id LCAT_00024893; exon_number 1; oId TCONS_00023801; class_code u; tss_id TSS10320;
chr1	Cufflinks	exon	89358612	89360060	.	.	.	gene_id LCAG_004664; transcript_id LCAT_00024899; exon_number 1; oId TCONS_00023808; class_code u; tss_id TSS10326;
chr1	Cufflinks	exon	89360327	89361570	.	.	.	gene_id LCAG_004665; transcript_id LCAT_00024900; exon_number 1; oId TCONS_00023809; class_code u; tss_id TSS10327;
chr1	Cufflinks	exon	89362781	89363728	.	.	.	gene_id LCAG_004666; transcript_id LCAT_00024901; exon_number 1; oId TCONS_00023810; class_code u; tss_id TSS10328;
chr1	Cufflinks	exon	89761835	89762561	.	.	.	gene_id LCAG_004667; transcript_id LCAT_00024902; exon_number 1; oId TCONS_00023812; class_code u; tss_id TSS10329;
chr1	Cufflinks	exon	89918074	89919639	.	.	.	gene_id LCAG_004669; transcript_id LCAT_00024904; exon_number 1; oId TCONS_00023816; class_code u; tss_id TSS10331;
chr1	Cufflinks	exon	89919951	89920729	.	.	.	gene_id LCAG_004670; transcript_id LCAT_00024905; exon_number 1; oId TCONS_00023817; class_code u; tss_id TSS10332;
chr1	Cufflinks	exon	89935282	89936355	.	.	.	gene_id LCAG_004671; transcript_id LCAT_00024906; exon_number 1; oId TCONS_00023818; class_code u; tss_id TSS10333;
chr1	Cufflinks	exon	89979544	89982912	.	.	.	gene_id LCAG_004672; transcript_id LCAT_00024907; exon_number 1; oId TCONS_00023819; class_code u; tss_id TSS10334;
chr1	Cufflinks	exon	90427409	90428059	.	.	.	gene_id LCAG_004681; transcript_id LCAT_00024917; exon_number 1; oId TCONS_00023831; class_code u; tss_id TSS10344;
chr1	Cufflinks	exon	90453572	90454609	.	.	.	gene_id LCAG_004683; transcript_id LCAT_00024919; exon_number 1; oId TCONS_00023833; class_code u; tss_id TSS10346;
chr1	Cufflinks	exon	90646975	90647715	.	.	.	gene_id LCAG_004685; transcript_id LCAT_00024921; exon_number 1; oId TCONS_00023835; class_code u; tss_id TSS10348;
chr1	Cufflinks	exon	90706032	90708166	.	.	.	gene_id LCAG_004686; transcript_id LCAT_00024922; exon_number 1; oId TCONS_00023836; class_code u; tss_id TSS10349;
chr1	Cufflinks	exon	90836445	90837622	.	.	.	gene_id LCAG_004687; transcript_id LCAT_00024923; exon_number 1; oId TCONS_00023837; class_code u; tss_id TSS10350;
chr1	Cufflinks	exon	90850559	90851326	.	.	.	gene_id LCAG_004688; transcript_id LCAT_00024924; exon_number 1; oId TCONS_00023838; class_code u; tss_id TSS10351;
chr1	Cufflinks	exon	90851395	90853740	.	.	.	gene_id LCAG_004689; transcript_id LCAT_00024925; exon_number 1; oId TCONS_00023839; class_code u; tss_id TSS10352;
chr1	Cufflinks	exon	90905788	90906800	.	.	.	gene_id LCAG_004690; transcript_id LCAT_00024926; exon_number 1; oId TCONS_00023840; class_code u; tss_id TSS10353;
chr1	Cufflinks	exon	90961977	90962653	.	.	.	gene_id LCAG_004691; transcript_id LCAT_00024927; exon_number 1; oId TCONS_00023841; class_code u; tss_id TSS10354;
chr1	Cufflinks	exon	90962784	90963303	.	.	.	gene_id LCAG_004692; transcript_id LCAT_00024928; exon_number 1; oId TCONS_00023842; class_code u; tss_id TSS10355;
chr1	Cufflinks	exon	91003859	91004714	.	.	.	gene_id LCAG_004694; transcript_id LCAT_00024930; exon_number 1; oId TCONS_00023844; class_code u; tss_id TSS10357;
chr1	Cufflinks	exon	91074336	91077003	.	.	.	gene_id LCAG_004695; transcript_id LCAT_00024931; exon_number 1; oId TCONS_00023845; class_code u; tss_id TSS10358;
chr1	Cufflinks	exon	91081662	91082576	.	.	.	gene_id LCAG_004696; transcript_id LCAT_00024932; exon_number 1; oId TCONS_00023846; class_code u; tss_id TSS10359;
chr1	Cufflinks	exon	91166863	91168537	.	.	.	gene_id LCAG_004697; transcript_id LCAT_00024933; exon_number 1; oId TCONS_00023847; class_code u; tss_id TSS10360;
chr1	Cufflinks	exon	91170837	91172083	.	.	.	gene_id LCAG_004698; transcript_id LCAT_00024934; exon_number 1; oId TCONS_00023848; class_code u; tss_id TSS10361;
chr1	Cufflinks	exon	91183631	91185011	.	.	.	gene_id LCAG_004699; transcript_id LCAT_00024935; exon_number 1; oId TCONS_00023849; class_code u; tss_id TSS10362;
chr1	Cufflinks	exon	91353682	91354148	.	.	.	gene_id LCAG_004702; transcript_id LCAT_00024938; exon_number 1; oId TCONS_00023852; class_code u; tss_id TSS10365;
chr1	Cufflinks	exon	91373281	91373842	.	.	.	gene_id LCAG_004704; transcript_id LCAT_00024940; exon_number 1; oId TCONS_00023855; class_code u; tss_id TSS10367;
chr1	Cufflinks	exon	91376400	91377372	.	.	.	gene_id LCAG_004705; transcript_id LCAT_00024941; exon_number 1; oId TCONS_00023856; class_code u; tss_id TSS10368;
chr1	Cufflinks	exon	91994191	91995981	.	.	.	gene_id LCAG_004711; transcript_id LCAT_00024947; exon_number 1; oId TCONS_00023867; class_code u; tss_id TSS10374;
chr1	Cufflinks	exon	92007329	92008058	.	.	.	gene_id LCAG_004712; transcript_id LCAT_00024948; exon_number 1; oId TCONS_00023869; class_code u; tss_id TSS10375;
chr1	Cufflinks	exon	92056948	92057251	.	.	.	gene_id LCAG_004713; transcript_id LCAT_00024949; exon_number 1; oId TCONS_00023871; class_code u; tss_id TSS10376;
chr1	Cufflinks	exon	92058151	92059653	.	.	.	gene_id LCAG_004714; transcript_id LCAT_00024950; exon_number 1; oId TCONS_00023872; class_code u; tss_id TSS10377;
chr1	Cufflinks	exon	92395302	92395936	.	.	.	gene_id LCAG_004715; transcript_id LCAT_00024951; exon_number 1; oId TCONS_00023874; class_code u; tss_id TSS10378;
chr1	Cufflinks	exon	92953937	92954726	.	.	.	gene_id LCAG_004716; transcript_id LCAT_00024952; exon_number 1; oId TCONS_00023882; class_code u; tss_id TSS10379;
chr1	Cufflinks	exon	93427459	93428659	.	.	.	gene_id LCAG_004717; transcript_id LCAT_00024953; exon_number 1; oId TCONS_00023884; class_code u; tss_id TSS10380;
chr1	Cufflinks	exon	93462354	93463886	.	.	.	gene_id LCAG_004718; transcript_id LCAT_00024954; exon_number 1; oId TCONS_00023885; class_code u; tss_id TSS10381;
chr1	Cufflinks	exon	93478827	93480168	.	.	.	gene_id LCAG_004719; transcript_id LCAT_00024955; exon_number 1; oId TCONS_00023886; class_code u; tss_id TSS10382;
chr1	Cufflinks	exon	93488608	93490171	.	.	.	gene_id LCAG_004720; transcript_id LCAT_00024956; exon_number 1; oId TCONS_00023887; class_code u; tss_id TSS10383;
chr1	Cufflinks	exon	93497158	93498034	.	.	.	gene_id LCAG_004721; transcript_id LCAT_00024957; exon_number 1; oId TCONS_00023888; class_code u; tss_id TSS10384;
chr1	Cufflinks	exon	94423156	94424012	.	.	.	gene_id LCAG_004726; transcript_id LCAT_00024962; exon_number 1; oId TCONS_00023896; class_code u; tss_id TSS10389;
chr1	Cufflinks	exon	94429909	94430980	.	.	.	gene_id LCAG_004727; transcript_id LCAT_00024963; exon_number 1; oId TCONS_00023897; class_code u; tss_id TSS10390;
chr1	Cufflinks	exon	94431512	94431823	.	.	.	gene_id LCAG_004728; transcript_id LCAT_00024964; exon_number 1; oId TCONS_00023898; class_code u; tss_id TSS10391;
chr1	Cufflinks	exon	94431981	94432761	.	.	.	gene_id LCAG_004729; transcript_id LCAT_00024965; exon_number 1; oId TCONS_00023899; class_code u; tss_id TSS10392;
chr1	Cufflinks	exon	94444675	94445890	.	.	.	gene_id LCAG_004730; transcript_id LCAT_00024966; exon_number 1; oId TCONS_00023900; class_code u; tss_id TSS10393;
chr1	Cufflinks	exon	94591120	94592728	.	.	.	gene_id LCAG_004733; transcript_id LCAT_00024969; exon_number 1; oId TCONS_00023906; class_code u; tss_id TSS10396;
chr1	Cufflinks	exon	94596849	94597792	.	.	.	gene_id LCAG_004734; transcript_id LCAT_00024970; exon_number 1; oId TCONS_00023907; class_code u; tss_id TSS10397;
chr1	Cufflinks	exon	94850648	94850796	.	.	.	gene_id LCAG_004735; transcript_id LCAT_00024971; exon_number 1; oId TCONS_00023909; class_code u; tss_id TSS10398;
chr1	Cufflinks	exon	95064851	95067913	.	.	.	gene_id LCAG_004736; transcript_id LCAT_00024972; exon_number 1; oId TCONS_00023910; class_code u; tss_id TSS10399;
chr1	Cufflinks	exon	95436089	95437822	.	.	.	gene_id LCAG_004739; transcript_id LCAT_00024975; exon_number 1; oId TCONS_00023920; class_code u; tss_id TSS10402;
chr1	Cufflinks	exon	95871562	95873789	.	.	.	gene_id LCAG_004742; transcript_id LCAT_00024978; exon_number 1; oId TCONS_00023928; class_code u; tss_id TSS10405;
chr1	Cufflinks	exon	96550006	96550535	.	.	.	gene_id LCAG_004746; transcript_id LCAT_00024982; exon_number 1; oId TCONS_00023935; class_code u; tss_id TSS10409;
chr1	Cufflinks	exon	96550588	96551013	.	.	.	gene_id LCAG_004747; transcript_id LCAT_00024983; exon_number 1; oId TCONS_00023936; class_code u; tss_id TSS10410;
chr1	Cufflinks	exon	96887660	96888141	.	.	.	gene_id LCAG_004748; transcript_id LCAT_00024984; exon_number 1; oId TCONS_00023939; class_code u; tss_id TSS10411;
chr1	Cufflinks	exon	96910178	96911246	.	.	.	gene_id LCAG_004749; transcript_id LCAT_00024985; exon_number 1; oId TCONS_00023940; class_code u; tss_id TSS10412;
chr1	Cufflinks	exon	96911306	96911727	.	.	.	gene_id LCAG_004750; transcript_id LCAT_00024986; exon_number 1; oId TCONS_00023941; class_code u; tss_id TSS10413;
chr1	Cufflinks	exon	97034763	97035922	.	.	.	gene_id LCAG_004751; transcript_id LCAT_00024987; exon_number 1; oId TCONS_00023943; class_code u; tss_id TSS10414;
chr1	Cufflinks	exon	97037942	97039340	.	.	.	gene_id LCAG_004752; transcript_id LCAT_00024988; exon_number 1; oId TCONS_00023944; class_code u; tss_id TSS10415;
chr1	Cufflinks	exon	97039867	97042732	.	.	.	gene_id LCAG_004753; transcript_id LCAT_00024989; exon_number 1; oId TCONS_00023945; class_code u; tss_id TSS10416;
chr1	Cufflinks	exon	98440946	98442117	.	.	.	gene_id LCAG_004758; transcript_id LCAT_00024994; exon_number 1; oId TCONS_00023957; class_code u; tss_id TSS10421;
chr1	Cufflinks	exon	98445752	98447047	.	.	.	gene_id LCAG_004759; transcript_id LCAT_00024995; exon_number 1; oId TCONS_00023958; class_code u; tss_id TSS10422;
chr1	Cufflinks	exon	98447154	98448019	.	.	.	gene_id LCAG_004760; transcript_id LCAT_00024996; exon_number 1; oId TCONS_00023959; class_code u; tss_id TSS10423;
chr1	Cufflinks	exon	98792366	98793006	.	.	.	gene_id LCAG_004775; transcript_id LCAT_00025011; exon_number 1; oId TCONS_00023977; class_code u; tss_id TSS10438;
chr1	Cufflinks	exon	98844769	98846265	.	.	.	gene_id LCAG_004776; transcript_id LCAT_00025012; exon_number 1; oId TCONS_00023978; class_code u; tss_id TSS10439;
chr1	Cufflinks	exon	98848350	98848986	.	.	.	gene_id LCAG_004777; transcript_id LCAT_00025013; exon_number 1; oId TCONS_00023979; class_code u; tss_id TSS10440;
chr1	Cufflinks	exon	99792613	99793921	.	.	.	gene_id LCAG_004778; transcript_id LCAT_00025014; exon_number 1; oId TCONS_00023981; class_code u; tss_id TSS10441;
chr1	Cufflinks	exon	99906822	99907859	.	.	.	gene_id LCAG_004779; transcript_id LCAT_00025015; exon_number 1; oId TCONS_00023982; class_code u; tss_id TSS10442;
chr1	Cufflinks	exon	100287930	100288394	.	.	.	gene_id LCAG_004781; transcript_id LCAT_00025017; exon_number 1; oId TCONS_00023984; class_code u; tss_id TSS10444;
chr1	Cufflinks	exon	100289829	100291806	.	.	.	gene_id LCAG_004782; transcript_id LCAT_00025018; exon_number 1; oId TCONS_00023985; class_code u; tss_id TSS10445;
chr1	Cufflinks	exon	100431204	100431948	.	.	.	gene_id LCAG_004783; transcript_id LCAT_00025019; exon_number 1; oId TCONS_00023987; class_code u; tss_id TSS10446;
chr1	Cufflinks	exon	101010386	101011218	.	.	.	gene_id LCAG_004787; transcript_id LCAT_00025023; exon_number 1; oId TCONS_00023997; class_code u; tss_id TSS10450;
chr1	Cufflinks	exon	101023656	101025263	.	.	.	gene_id LCAG_004788; transcript_id LCAT_00025024; exon_number 1; oId TCONS_00023998; class_code u; tss_id TSS10451;
chr1	Cufflinks	exon	101927073	101927531	.	.	.	gene_id LCAG_004791; transcript_id LCAT_00025027; exon_number 1; oId TCONS_00024008; class_code u; tss_id TSS10454;
chr1	Cufflinks	exon	102038610	102039435	.	.	.	gene_id LCAG_004792; transcript_id LCAT_00025028; exon_number 1; oId TCONS_00024009; class_code u; tss_id TSS10455;
chr1	Cufflinks	exon	102464669	102465251	.	.	.	gene_id LCAG_004794; transcript_id LCAT_00025030; exon_number 1; oId TCONS_00024013; class_code u; tss_id TSS10457;
chr1	Cufflinks	exon	102561182	102561367	.	.	.	gene_id LCAG_004795; transcript_id LCAT_00025031; exon_number 1; oId TCONS_00024014; class_code u; tss_id TSS10458;
chr1	Cufflinks	exon	102592384	102592664	.	.	.	gene_id LCAG_004796; transcript_id LCAT_00025032; exon_number 1; oId TCONS_00024015; class_code u; tss_id TSS10459;
chr1	Cufflinks	exon	102875493	102876118	.	.	.	gene_id LCAG_004799; transcript_id LCAT_00025035; exon_number 1; oId TCONS_00024019; class_code u; tss_id TSS10462;
chr1	Cufflinks	exon	102876957	102877292	.	.	.	gene_id LCAG_004800; transcript_id LCAT_00025036; exon_number 1; oId TCONS_00024020; class_code u; tss_id TSS10463;
chr1	Cufflinks	exon	102987339	102988047	.	.	.	gene_id LCAG_004801; transcript_id LCAT_00025037; exon_number 1; oId TCONS_00024021; class_code u; tss_id TSS10464;
chr1	Cufflinks	exon	102988131	102988670	.	.	.	gene_id LCAG_004802; transcript_id LCAT_00025038; exon_number 1; oId TCONS_00024022; class_code u; tss_id TSS10465;
chr1	Cufflinks	exon	102988725	102990055	.	.	.	gene_id LCAG_004803; transcript_id LCAT_00025039; exon_number 1; oId TCONS_00024023; class_code u; tss_id TSS10466;
chr1	Cufflinks	exon	103623524	103624579	.	.	.	gene_id LCAG_004804; transcript_id LCAT_00025040; exon_number 1; oId TCONS_00024024; class_code u; tss_id TSS10467;
chr1	Cufflinks	exon	103634776	103635901	.	.	.	gene_id LCAG_004805; transcript_id LCAT_00025041; exon_number 1; oId TCONS_00024025; class_code u; tss_id TSS10468;
chr1	Cufflinks	exon	103636159	103638361	.	.	.	gene_id LCAG_004806; transcript_id LCAT_00025042; exon_number 1; oId TCONS_00024026; class_code u; tss_id TSS10469;
chr1	Cufflinks	exon	103642954	103644553	.	.	.	gene_id LCAG_004807; transcript_id LCAT_00025043; exon_number 1; oId TCONS_00024027; class_code u; tss_id TSS10470;
chr1	Cufflinks	exon	103645080	103645916	.	.	.	gene_id LCAG_004808; transcript_id LCAT_00025044; exon_number 1; oId TCONS_00024028; class_code u; tss_id TSS10471;
chr1	Cufflinks	exon	103645988	103647705	.	.	.	gene_id LCAG_004809; transcript_id LCAT_00025045; exon_number 1; oId TCONS_00024029; class_code u; tss_id TSS10472;
chr1	Cufflinks	exon	104612714	104613579	.	.	.	gene_id LCAG_004813; transcript_id LCAT_00025049; exon_number 1; oId TCONS_00024037; class_code u; tss_id TSS10476;
chr1	Cufflinks	exon	104897577	104898156	.	.	.	gene_id LCAG_004815; transcript_id LCAT_00025051; exon_number 1; oId TCONS_00024040; class_code u; tss_id TSS10478;
chr1	Cufflinks	exon	105115224	105116368	.	.	.	gene_id LCAG_004816; transcript_id LCAT_00025052; exon_number 1; oId TCONS_00024041; class_code u; tss_id TSS10479;
chr1	Cufflinks	exon	105116457	105118721	.	.	.	gene_id LCAG_004817; transcript_id LCAT_00025053; exon_number 1; oId TCONS_00024042; class_code u; tss_id TSS10480;
chr1	Cufflinks	exon	105167049	105168609	.	.	.	gene_id LCAG_004818; transcript_id LCAT_00025054; exon_number 1; oId TCONS_00024043; class_code u; tss_id TSS10481;
chr1	Cufflinks	exon	105169041	105170947	.	.	.	gene_id LCAG_004819; transcript_id LCAT_00025055; exon_number 1; oId TCONS_00024044; class_code u; tss_id TSS10482;
chr1	Cufflinks	exon	105172191	105172583	.	.	.	gene_id LCAG_004820; transcript_id LCAT_00025056; exon_number 1; oId TCONS_00024045; class_code u; tss_id TSS10483;
chr1	Cufflinks	exon	105173016	105173785	.	.	.	gene_id LCAG_004821; transcript_id LCAT_00025057; exon_number 1; oId TCONS_00024046; class_code u; tss_id TSS10484;
chr1	Cufflinks	exon	105174007	105175079	.	.	.	gene_id LCAG_004822; transcript_id LCAT_00025058; exon_number 1; oId TCONS_00024047; class_code u; tss_id TSS10485;
chr1	Cufflinks	exon	105178970	105182762	.	.	.	gene_id LCAG_004823; transcript_id LCAT_00025059; exon_number 1; oId TCONS_00024048; class_code u; tss_id TSS10486;
chr1	Cufflinks	exon	105183028	105184870	.	.	.	gene_id LCAG_004824; transcript_id LCAT_00025060; exon_number 1; oId TCONS_00024049; class_code u; tss_id TSS10487;
chr1	Cufflinks	exon	105312202	105312892	.	.	.	gene_id LCAG_004825; transcript_id LCAT_00025061; exon_number 1; oId TCONS_00024050; class_code u; tss_id TSS10488;
chr1	Cufflinks	exon	105382894	105384185	.	.	.	gene_id LCAG_004826; transcript_id LCAT_00025062; exon_number 1; oId TCONS_00024051; class_code u; tss_id TSS10489;
chr1	Cufflinks	exon	105671083	105672359	.	.	.	gene_id LCAG_004827; transcript_id LCAT_00025063; exon_number 1; oId TCONS_00024052; class_code u; tss_id TSS10490;
chr1	Cufflinks	exon	106211015	106212589	.	.	.	gene_id LCAG_004828; transcript_id LCAT_00025064; exon_number 1; oId TCONS_00024055; class_code u; tss_id TSS10491;
chr1	Cufflinks	exon	106213701	106214346	.	.	.	gene_id LCAG_004829; transcript_id LCAT_00025065; exon_number 1; oId TCONS_00024056; class_code u; tss_id TSS10492;
chr1	Cufflinks	exon	106215638	106215985	.	.	.	gene_id LCAG_004830; transcript_id LCAT_00025066; exon_number 1; oId TCONS_00024057; class_code u; tss_id TSS10493;
chr1	Cufflinks	exon	106218955	106219429	.	.	.	gene_id LCAG_004831; transcript_id LCAT_00025067; exon_number 1; oId TCONS_00024058; class_code u; tss_id TSS10494;
chr1	Cufflinks	exon	106220500	106221413	.	.	.	gene_id LCAG_004832; transcript_id LCAT_00025068; exon_number 1; oId TCONS_00024059; class_code u; tss_id TSS10495;
chr1	Cufflinks	exon	106225608	106228422	.	.	.	gene_id LCAG_004833; transcript_id LCAT_00025069; exon_number 1; oId TCONS_00024060; class_code u; tss_id TSS10496;
chr1	Cufflinks	exon	106231063	106231474	.	.	.	gene_id LCAG_004834; transcript_id LCAT_00025070; exon_number 1; oId TCONS_00024061; class_code u; tss_id TSS10497;
chr1	Cufflinks	exon	106246373	106246723	.	.	.	gene_id LCAG_004835; transcript_id LCAT_00025071; exon_number 1; oId TCONS_00024062; class_code u; tss_id TSS10498;
[truncated: 36,363 more rows]

## Sheet: TableS2
Supplementary Table S2| LCAT transcript coding potential scores
transcript_id	ORF_length	CPAT_coding_prob	GeneID_score
LCAT_00000107	246	0.151	-1.61
LCAT_00000213	729	0.833	0.41
LCAT_00000220	150	0.041	-4.22
LCAT_00000252	828	0.926	-0.29
LCAT_00000253	627	0.521	-0.29
LCAT_00000254	951	0.979	-0.29
LCAT_00000255	1167	0.998	-0.29
LCAT_00000485	426	0.244	-1.74
LCAT_00000634	348	0.147	-1.1
LCAT_00000635	492	0.397	-0.98
LCAT_00000636	492	0.403	-0.98
LCAT_00000641	438	0.212	1.22
LCAT_00000643	438	0.206	1.22
LCAT_00000644	438	0.196	1.22
LCAT_00000645	438	0.196	1.22
LCAT_00000646	171	0.006	2.09
LCAT_00000921	372	0.048	-1.05
LCAT_00001026	432	0.096	-0.45
LCAT_00001333	369	0.046	0.27
LCAT_00001362	357	0.106	-2.13
LCAT_00001378	198	0.054	-2.18
LCAT_00001484	204	0.015	-2.9
LCAT_00001858	171	0.016	-0.11
LCAT_00001865	186	0.019	-3.26
LCAT_00002104	285	0.086	-1.91
LCAT_00002106	309	0.021	-1.79
LCAT_00002107	480	0.213	-0.5
LCAT_00002108	480	0.221	-1.44
LCAT_00002109	480	0.215	-0.5
LCAT_00002110	480	0.214	-0.5
LCAT_00002233	342	0.197	2.3
LCAT_00002234	270	0.079	0.01
LCAT_00002263	309	0.109	-1.72
LCAT_00002670	144	0.005	-3.19
LCAT_00002674	213	0.062	-2.2
LCAT_00002675	213	0.06	-1.22
LCAT_00002705	219	0.019	-1.43
LCAT_00002937	399	0.141	-1.8
LCAT_00003162	402	0.093	-3.24
LCAT_00003164	282	0.019	-1.47
LCAT_00003209	246	0.054	-3.29
LCAT_00003383	402	0.078	-0.67
LCAT_00003384	147	0.007	-1.97
LCAT_00003577	273	0.094	-2.04
LCAT_00003578	45	0.037	-3.44
LCAT_00003620	237	0.022	-0.68
LCAT_00003663	249	0.048	-2.72
LCAT_00004064	393	0.253	-1.89
LCAT_00004198	120	0.002	-1.05
LCAT_00004304	168	0.013	-3.12
LCAT_00004432	168	0.007	-0.37
LCAT_00004487	126	0.002	-3.07
LCAT_00004518	354	0.069	-1.95
LCAT_00004519	354	0.071	-1.95
LCAT_00004520	222	0.037	-2.05
LCAT_00004522	354	0.071	-2.05
LCAT_00004545	231	0.011	4.24
LCAT_00004547	231	0.013	4.24
LCAT_00004549	219	0.004	4.24
LCAT_00004612	159	0.212	-1.21
LCAT_00004685	150	0.053	-2.67
LCAT_00004707	189	0.003	-2.71
LCAT_00004708	264	0.006	-1.4
LCAT_00004753	333	0.002	-1.92
LCAT_00004754	111	0.006	-3.16
LCAT_00004757	213	0.001	-2.62
LCAT_00004758	243	0.003	-2.81
LCAT_00004975	213	0.001	-1.1
LCAT_00004976	90	0.002	-3.86
LCAT_00004978	141	0.003	-3.64
LCAT_00004979	267	0.045	2.28
LCAT_00004980	267	0.046	2.28
LCAT_00004981	231	0.001	-0.79
LCAT_00004983	417	0.061	-0.64
LCAT_00004984	255	0.02	-0.64
LCAT_00004992	291	0.133	0.01
LCAT_00004993	288	0.106	-0.06
LCAT_00005062	216	0.024	-0.09
LCAT_00005067	96	0.017	-3.32
LCAT_00005070	117	0.003	-2.5
LCAT_00005150	102	0.045	-1.25
LCAT_00005155	288	0.048	0.6
LCAT_00005156	288	0.047	0.6
LCAT_00005311	159	0.005	-2.49
LCAT_00005313	231	0.013	-1.38
LCAT_00005376	114	0.018	-2.15
LCAT_00005377	114	0.018	-3.56
LCAT_00005378	249	0.004	-1.26
LCAT_00005379	249	0.004	-1.26
LCAT_00005401	207	0.005	-1.96
LCAT_00005654	120	0.049	-2.61
LCAT_00005655	234	0.002	-1.88
LCAT_00005906	150	0.01	-0.61
LCAT_00005951	228	0.281	4.79
LCAT_00005953	228	0.276	4.79
LCAT_00006011	312	0.006	0.31
LCAT_00006169	255	0.036	-2.69
LCAT_00006170	255	0.036	-3.29
LCAT_00006282	267	0.012	-2
LCAT_00006284	189	0.005	-1.65
LCAT_00006285	168	0.029	-2.66
LCAT_00006387	138	0.002	-1.52
LCAT_00006388	138	0.002	-1.69
LCAT_00006399	468	0.289	-0.92
LCAT_00006400	468	0.285	-1.64
LCAT_00006401	468	0.286	-0.57
LCAT_00006402	351	0.03	-1.3
LCAT_00006451	87	0	-2.91
LCAT_00006467	153	0.014	-2.64
LCAT_00006470	243	0.11	-0.56
LCAT_00006471	324	0.014	5.92
LCAT_00006472	324	0.014	5.92
LCAT_00006473	324	0.014	5.57
LCAT_00006474	324	0.014	5.34
LCAT_00006475	324	0.014	5.92
LCAT_00008629	81	0.029	-3.11
LCAT_00008631	294	0.318	-1.35
LCAT_00008901	240	0.051	-2.31
LCAT_00009191	177	0.009	-2.45
LCAT_00009192	177	0.009	-1.77
LCAT_00009193	171	0.002	-3.23
LCAT_00009194	177	0.009	-0.86
LCAT_00009706	174	0.011	-1.54
LCAT_00009886	135	0.002	-1.8
LCAT_00010030	108	0.008	-2.42
LCAT_00010085	180	0.001	-0.18
LCAT_00010088	207	0.003	-0.5
LCAT_00010090	120	0	-2.93
LCAT_00010149	228	0.016	-1.95
LCAT_00010150	228	0.016	-1.95
LCAT_00010151	129	0.008	-0.86
LCAT_00010152	129	0.008	-3.46
LCAT_00010154	156	0.074	-3.04
LCAT_00010163	327	0.008	-1.62
LCAT_00010164	168	0.001	-0.42
LCAT_00010181	219	0.003	-1.67
LCAT_00010183	186	0.022	-0.69
LCAT_00010189	219	0.011	-1.18
LCAT_00010191	156	0.007	0.01
LCAT_00010242	240	0.136	-0.06
LCAT_00010243	240	0.136	-0.06
LCAT_00010721	342	0.074	-0.9
LCAT_00010722	342	0.082	-1.41
LCAT_00010723	465	0.19	-1.58
LCAT_00010810	183	0.03	-1.81
LCAT_00011174	234	0.024	-1.54
LCAT_00011176	279	0.005	0.2
LCAT_00011179	294	0.018	-1.84
LCAT_00011213	318	0.3	0.06
LCAT_00011288	168	0.047	-0.39
LCAT_00011413	438	0.285	-1.1
LCAT_00011414	438	0.272	-0.26
LCAT_00011454	126	0.001	-0.6
LCAT_00011455	102	0.003	-3.89
LCAT_00011494	675	0.108	-0.06
LCAT_00011495	675	0.124	-0.06
LCAT_00011496	675	0.125	-0.06
LCAT_00011497	288	0.035	-0.56
LCAT_00011529	105	0.011	-1.52
LCAT_00011541	189	0.054	-1.83
LCAT_00011566	345	0.104	-1.17
LCAT_00011567	252	0.126	-1.02
LCAT_00011568	252	0.123	-1.28
LCAT_00011569	252	0.1	1
LCAT_00011571	174	0.023	-0.25
LCAT_00011573	195	0.005	1
LCAT_00011574	183	0.006	1
LCAT_00011576	165	0.002	-2.2
LCAT_00011658	372	0.116	1.02
LCAT_00011660	219	0.027	-1.77
LCAT_00011661	219	0.027	-3.01
LCAT_00011662	249	0.011	-1.16
LCAT_00011674	75	0.002	-3.65
LCAT_00011714	81	0	-3.42
LCAT_00011769	288	0.016	-1.6
LCAT_00011873	219	0.022	-2.4
LCAT_00011896	159	0.067	-4.64
LCAT_00011899	321	0.041	-0.89
LCAT_00011900	321	0.04	-0.89
LCAT_00012103	372	0.05	-1.49
LCAT_00012207	162	0.037	-1.19
LCAT_00012210	246	0.004	-1.48
LCAT_00012211	366	0.028	-0.14
LCAT_00012215	285	0.037	0.41
LCAT_00012216	285	0.035	1.2
LCAT_00012217	285	0.035	0.34
LCAT_00012237	174	0.02	-0.64
LCAT_00012241	57	0.001	-3.3
LCAT_00012275	471	0.284	-0.02
LCAT_00012276	471	0.286	0.07
LCAT_00012277	375	0.05	-0.8
LCAT_00012282	333	0.099	-1.09
LCAT_00012283	333	0.098	-1.09
LCAT_00012285	360	0.372	-2.76
LCAT_00012288	288	0.258	-1.06
LCAT_00012412	78	0.001	-2.49
LCAT_00012444	150	0.001	-1.18
LCAT_00012445	132	0.002	-1.65
LCAT_00012446	75	0.006	-4.31
LCAT_00012479	117	0.024	-3.02
LCAT_00012508	171	0.01	-1.4
LCAT_00012509	258	0.007	-1.55
LCAT_00012510	375	0.04	-1.4
LCAT_00012511	375	0.039	-1.4
LCAT_00012513	219	0.014	-1.4
LCAT_00012946	672	0.607	-0.25
LCAT_00012947	672	0.634	-0.33
LCAT_00012948	672	0.615	-0.33
LCAT_00012949	672	0.614	-0.33
LCAT_00012950	672	0.619	-0.33
LCAT_00012951	672	0.596	-0.25
LCAT_00013026	87	0.001	-1.35
LCAT_00013283	744	0.845	-0.8
LCAT_00013443	456	0.114	0.49
LCAT_00013444	366	0.325	-2.92
LCAT_00013446	426	0.131	-1.52
LCAT_00013448	366	0.208	-0.61
LCAT_00013449	330	0.07	-0.61
LCAT_00013450	294	0.164	-0.61
LCAT_00013694	324	0.053	-1.48
LCAT_00013695	324	0.053	-1.48
LCAT_00013696	324	0.054	-1.48
LCAT_00013697	324	0.058	-1.48
LCAT_00013787	546	0.172	-1.62
LCAT_00013788	546	0.176	-1.62
LCAT_00013789	252	0.027	-1.74
LCAT_00013791	360	0.19	-1.87
LCAT_00013792	267	0.035	-2.22
LCAT_00013793	153	0.039	-1.03
LCAT_00013794	150	0.035	-1.3
LCAT_00013795	264	0.028	-2.17
LCAT_00013905	483	0.287	-2.31
LCAT_00013914	372	0.061	0.09
LCAT_00014256	339	0.105	-2.75
LCAT_00014257	246	0.021	-1.56
LCAT_00014258	246	0.021	-1.56
LCAT_00014259	177	0.112	-1.33
LCAT_00014260	207	0.037	-1.48
LCAT_00014261	207	0.038	-1.48
LCAT_00014273	522	0.202	-1.65
LCAT_00014274	522	0.223	-1.27
LCAT_00014275	393	0.083	-0.33
LCAT_00014276	291	0.023	-0.33
LCAT_00014277	393	0.083	-1.65
LCAT_00014278	456	0.141	12.51
LCAT_00014368	168	0.003	-2.16
LCAT_00014491	417	0.179	-3.02
LCAT_00014493	261	0.43	5.92
LCAT_00014494	252	0.096	5.92
LCAT_00014503	282	0.004	0.81
LCAT_00014680	498	0.223	-0.05
LCAT_00014691	195	0.057	-1.11
LCAT_00014692	207	0.035	-2.79
LCAT_00014753	210	0.059	-2.21
LCAT_00014795	129	0.017	-2.29
LCAT_00014867	141	0.026	-2.63
LCAT_00014935	69	0.012	-2.73
LCAT_00015018	87	0.004	-3.54
LCAT_00015019	153	0.015	-3.39
LCAT_00015352	216	0.038	-2.87
LCAT_00015468	144	0.023	-1.81
LCAT_00015469	216	0.009	0.13
LCAT_00015470	144	0.023	-1.82
LCAT_00015474	411	0.097	-1.03
LCAT_00015475	387	0.02	0.9
LCAT_00015581	342	0.013	0.05
LCAT_00015590	198	0.048	-1.64
LCAT_00015591	177	0.02	-3.92
LCAT_00015747	117	0.011	-0.94
LCAT_00015758	141	0.004	-2.39
LCAT_00015903	222	0.01	-0.67
LCAT_00015904	222	0.01	-1.42
LCAT_00016019	219	0.017	-3.61
LCAT_00016586	216	0.001	-0.09
LCAT_00016592	222	0.013	-0.98
LCAT_00016595	234	0.024	-2.04
LCAT_00016721	330	0.02	-1.88
LCAT_00016722	330	0.02	-1.88
LCAT_00016749	72	0.006	-3.27
LCAT_00016765	264	0.027	-1.62
LCAT_00016781	9	0	-1.39
LCAT_00016853	249	0.032	-0.84
LCAT_00016908	93	0.006	-3.19
LCAT_00016915	159	0.001	-1.97
LCAT_00016979	51	0.002	-1.73
LCAT_00017145	90	0	-1.54
LCAT_00017146	270	0.028	-0.03
LCAT_00017147	270	0.036	-0.46
LCAT_00017148	270	0.038	-0.46
LCAT_00017149	270	0.03	-0.03
LCAT_00017150	270	0.039	-0.46
LCAT_00017152	270	0.029	-0.03
LCAT_00017153	270	0.031	-0.03
LCAT_00017154	270	0.039	-0.46
LCAT_00017188	153	0.005	-0.84
LCAT_00017190	234	0.008	-2.39
LCAT_00017285	261	0.17	-1.55
LCAT_00017312	114	0.013	-2.73
LCAT_00017520	177	0.012	-2.44
LCAT_00017521	168	0.001	-1.72
LCAT_00017540	198	0.003	-1.8
LCAT_00017606	495	0.08	-1.17
LCAT_00017620	72	0.002	-3.6
LCAT_00017622	189	0.001	-1.92
LCAT_00017623	189	0.001	-1.74
LCAT_00017637	291	0.006	-2.01
LCAT_00017779	318	0.088	-1.33
LCAT_00017799	468	0.138	-1.42
LCAT_00017800	474	0.18	0.21
LCAT_00017918	183	0.005	-1.9
LCAT_00017919	183	0.005	-1.9
LCAT_00018103	144	0.006	-2.16
LCAT_00018131	123	0.003	-2.41
LCAT_00018238	126	0.002	-1.41
LCAT_00018239	126	0.002	-1.41
LCAT_00019074	108	0.022	-2.04
LCAT_00019319	183	0.002	-2.79
LCAT_00019372	138	0.006	-0.67
LCAT_00020178	90	0	-2.66
LCAT_00020186	780	0.995	8.24
LCAT_00020221	189	0.006	1.44
LCAT_00020470	363	0.112	0.15
LCAT_00020567	204	0.011	-2.07
LCAT_00020616	168	0	-1.69
LCAT_00020619	111	0.021	-1.94
LCAT_00020730	417	0.051	-0.32
LCAT_00020820	117	0.001	-2.16
LCAT_00020822	177	0.005	-1.58
LCAT_00020985	84	0.003	-2.64
LCAT_00021180	402	0.039	-1.06
LCAT_00021181	402	0.037	-1.06
LCAT_00021220	234	0.024	-0.39
LCAT_00021222	165	0.001	-1.65
LCAT_00021253	228	0.007	-2.08
LCAT_00021259	102	0.004	-2.47
LCAT_00021294	231	0.002	-2.53
LCAT_00021295	234	0.012	-0.5
LCAT_00021296	234	0.012	-0.5
LCAT_00021297	231	0.002	-2.12
LCAT_00021298	180	0.016	-2.12
LCAT_00021307	81	0.019	-2.75
LCAT_00021324	339	0.016	-0.93
LCAT_00021336	174	0.008	0.17
LCAT_00021356	177	0.003	0.14
LCAT_00021463	501	0.18	-1.14
LCAT_00021507	225	0.019	-1.49
LCAT_00021508	225	0.018	-1.49
LCAT_00021704	969	0.924	-0.9
LCAT_00021705	969	0.921	-0.9
LCAT_00021837	225	0.008	-2
LCAT_00022036	210	0.027	1.03
LCAT_00022088	417	0.011	0.2
LCAT_00022095	96	0.001	-2.61
LCAT_00022097	252	0.033	-2.19
LCAT_00022098	141	0.002	-2.19
LCAT_00022106	363	0.011	-0.04
LCAT_00022108	177	0.043	-1.58
LCAT_00022109	201	0.02	-1.85
LCAT_00022110	69	0.005	-1.12
LCAT_00022111	306	0.073	0.8
LCAT_00022161	234	0.093	-0.8
LCAT_00022162	216	0.088	-0.8
LCAT_00022163	279	0.006	-0.5
LCAT_00022164	381	0.18	0.78
LCAT_00022238	222	0.034	-1.78
LCAT_00022273	114	0.005	-4.04
LCAT_00022299	120	0.014	-2.29
LCAT_00022326	177	0.016	-2.74
LCAT_00022380	333	0.048	-0.91
LCAT_00022387	270	0.135	-1.54
LCAT_00022388	297	0.03	-0.89
LCAT_00022389	297	0.03	-1.13
LCAT_00022390	159	0.009	-1.79
LCAT_00022396	219	0.004	-1.11
LCAT_00022398	369	0.007	-0.87
LCAT_00022481	171	0.001	-2.31
LCAT_00022497	363	0.028	1.15
LCAT_00022733	390	0.217	-0.04
LCAT_00022734	390	0.217	-0.2
LCAT_00022771	147	0.005	-2.57
LCAT_00022772	99	0.113	-3.6
LCAT_00022912	354	0.032	0.62
LCAT_00022926	255	0.035	-3.72
LCAT_00022975	156	0.057	-1.14
LCAT_00022976	162	0.01	-1.14
LCAT_00023026	195	0.006	-2.32
LCAT_00023027	246	0.017	-0.81
LCAT_00023028	177	0.018	-0.22
LCAT_00023029	300	0.068	2.6
LCAT_00023030	288	0.023	1.04
LCAT_00023034	270	0.151	-0.63
LCAT_00023035	270	0.149	0.24
LCAT_00023070	177	0.012	-3.56
LCAT_00023121	102	0.005	-3
LCAT_00023122	102	0.005	-3
LCAT_00023123	225	0.056	-2.31
LCAT_00023124	225	0.059	-2.04
LCAT_00023168	102	0.004	-0.73
LCAT_00023170	660	0.474	-0.95
LCAT_00023171	660	0.457	-0.95
LCAT_00023172	660	0.455	-0.95
LCAT_00023173	660	0.444	-0.95
LCAT_00023174	660	0.485	-0.95
LCAT_00023175	660	0.485	-0.95
LCAT_00023176	660	0.489	-0.95
LCAT_00023178	510	0.184	-1.07
LCAT_00023189	342	0.067	-0.09
LCAT_00023191	348	0.003	0.21
LCAT_00023218	255	0.028	0.99
LCAT_00023219	549	0.589	0.99
LCAT_00023220	549	0.603	0.99
LCAT_00023300	198	0.005	-2.45
LCAT_00023306	171	0.016	-2.18
LCAT_00023307	294	0.047	-1.41
LCAT_00023349	210	0.004	-0.28
LCAT_00023389	708	0.968	6.69
LCAT_00023546	252	0.007	-1.35
LCAT_00026925	255	0.031	-1.15
LCAT_00026926	282	0.082	-2.89
LCAT_00026978	231	0.027	-2.07
LCAT_00026979	228	0.005	0.49
LCAT_00026980	228	0.001	0.05
LCAT_00026981	228	0.001	0.49
LCAT_00026982	228	0.001	0.05
LCAT_00026985	171	0.008	-0.38
LCAT_00026999	273	0.005	-1.32
LCAT_00027000	501	0.108	0.07
LCAT_00027001	333	0.024	-0.94
LCAT_00027010	588	0.028	-2.46
LCAT_00027011	588	0.027	0.35
LCAT_00027027	66	0.006	-3.26
LCAT_00027028	69	0.015	-0.86
LCAT_00027031	318	0.01	2.21
LCAT_00027032	315	0.003	0.76
LCAT_00027033	318	0.011	0.22
LCAT_00027034	213	0.011	-1.77
LCAT_00027038	201	0.006	-1.66
LCAT_00027045	297	0.012	-0.75
LCAT_00027046	387	0.021	-0.75
LCAT_00027047	297	0.012	0.45
LCAT_00027114	525	0.206	0.05
LCAT_00027209	48	0.001	-3.27
LCAT_00027245	465	0.101	-0.37
LCAT_00027248	93	0.003	-1.9
LCAT_00027250	246	0.011	-1.79
LCAT_00027272	105	0.009	-2.33
LCAT_00027528	162	0.005	-2.69
LCAT_00027532	189	0.004	-1.22
LCAT_00027636	210	0.019	-1.56
LCAT_00027642	108	0.002	-1.69
LCAT_00027643	108	0.002	-1.5
LCAT_00027645	210	0.014	-1.99
LCAT_00027812	258	0.006	1.11
LCAT_00027813	309	0.028	-1.99
LCAT_00027859	303	0.038	1
LCAT_00027860	303	0.038	1
LCAT_00027861	267	0.003	1
LCAT_00027862	303	0.038	1
LCAT_00027863	303	0.037	-0.83
LCAT_00027892	225	0.009	-0.18
LCAT_00027935	198	0.002	-0.89
LCAT_00027936	201	0.043	-2.54
LCAT_00027973	225	0.032	2.77
LCAT_00028061	216	0.019	0.02
LCAT_00028062	216	0.019	0.02
LCAT_00028547	195	0.022	-0.98
LCAT_00028551	450	0.385	-0.62
LCAT_00028558	153	0.007	-1.98
LCAT_00028654	228	0.005	-2.54
LCAT_00028655	228	0.005	-4.32
LCAT_00028683	243	0.024	-0.98
LCAT_00028788	156	0.024	0.98
LCAT_00028789	156	0.023	0.02
LCAT_00028800	351	0.049	-0.21
LCAT_00028801	351	0.057	-0.58
LCAT_00029186	432	0.191	-0.97
LCAT_00029254	114	0.018	-1.44
LCAT_00029340	246	0.056	-2.89
LCAT_00029497	267	0.007	1.05
LCAT_00029813	159	0.012	-1.52
LCAT_00030154	231	0.012	-1.01
LCAT_00030155	195	0.057	-1.14
LCAT_00030156	195	0.057	-1.14
LCAT_00030157	195	0.057	0.15
LCAT_00030158	195	0.057	-0.72
LCAT_00030159	195	0.056	-0.72
LCAT_00030160	195	0.056	0.15
LCAT_00030163	153	0.015	-2.25
LCAT_00030164	153	0.015	-2.63
LCAT_00030165	153	0.015	-2.63
LCAT_00030166	153	0.011	-2.63
LCAT_00030349	357	0.026	-2.61
LCAT_00030625	168	0.002	-0.39
LCAT_00030630	132	0.018	-1.68
LCAT_00030631	105	0.005	-1.33
LCAT_00030653	171	0.006	-2.76
LCAT_00030684	276	0.015	-0.04
LCAT_00030686	258	0.006	0.3
LCAT_00030690	255	0.019	-0.96
LCAT_00030741	102	0.008	-1.29
LCAT_00030745	384	0.047	-0.18
LCAT_00030748	384	0.048	-0.7
LCAT_00030750	384	0.06	-1.62
LCAT_00030930	210	0.007	-2.44
LCAT_00030931	441	0.168	-1.79
LCAT_00030933	450	0.126	-2.26
LCAT_00030959	75	0.004	-4.18
LCAT_00030960	75	0.004	-4.08
LCAT_00031033	396	0.093	1.83
LCAT_00031035	315	0.014	-1.39
LCAT_00031088	186	0.063	-3.04
LCAT_00031225	387	0.096	-1.1
LCAT_00031226	387	0.094	-0.59
LCAT_00031227	387	0.093	-0.59
LCAT_00031229	387	0.094	-0.59
LCAT_00031230	330	0.09	0.32
LCAT_00031258	147	0.01	-0.22
LCAT_00031259	153	0.045	-2.36
LCAT_00031260	153	0.045	-2.36
LCAT_00031262	69	0.013	-2.38
LCAT_00031343	198	0.011	-0.6
LCAT_00031398	39	0.004	-3.68
LCAT_00031399	315	0.028	-1.2
LCAT_00031401	213	0.008	-3.06
LCAT_00031406	618	0.728	-0.47
LCAT_00031439	165	0.007	-1.82
LCAT_00031440	168	0.005	-2.84
LCAT_00031442	294	0.012	-1.56
LCAT_00031443	264	0.034	-2.64
LCAT_00031444	252	0.037	-3.98
LCAT_00031449	219	0.014	-2.91
LCAT_00031450	78	0.007	-3.26
LCAT_00031583	72	0.002	-1.84
LCAT_00031593	318	0.107	-3.49
LCAT_00031610	825	0.927	4.69
LCAT_00031758	168	0.029	-3.3
LCAT_00031760	189	0.026	-1.69
LCAT_00031813	186	0.006	-3.11
LCAT_00031821	72	0	-2.7
LCAT_00031847	288	0.023	0.32
LCAT_00031877	489	0.039	0.35
LCAT_00031879	132	0.002	-0.61
LCAT_00031880	225	0.021	-1.83
LCAT_00031888	231	0.023	-0.27
LCAT_00031889	231	0.023	-0.26
LCAT_00031907	279	0.051	-1.91
LCAT_00031960	144	0.011	-1.81
LCAT_00031961	183	0.002	-2.05
LCAT_00031968	459	0.144	0.05
LCAT_00031969	393	0.09	0.05
LCAT_00031970	393	0.087	0.05
LCAT_00031971	429	0.148	0.05
LCAT_00031972	393	0.088	0.05
LCAT_00031973	459	0.132	0.05
LCAT_00031974	393	0.084	0.05
LCAT_00031975	393	0.091	0.05
LCAT_00031976	393	0.09	0.05
LCAT_00031977	393	0.09	0.05
LCAT_00031978	429	0.152	0.05
LCAT_00031979	393	0.087	0.05
LCAT_00032010	468	0.2	-0.18
LCAT_00032011	468	0.195	-0.47
LCAT_00032020	111	0.012	-2.18
LCAT_00032026	273	0.27	-1.2
LCAT_00032028	243	0.007	-1.22
LCAT_00032142	63	0.009	-0.65
LCAT_00032143	186	0.002	-1.98
LCAT_00032160	288	0.073	-1.64
LCAT_00032168	192	0.013	-2.08
LCAT_00032169	225	0.005	-2.08
LCAT_00032170	120	0.007	-1.57
LCAT_00032171	207	0.016	-1.44
LCAT_00032172	99	0.003	-2.92
LCAT_00032174	129	0.001	-2.98
LCAT_00032175	120	0	-3.32
LCAT_00032176	159	0.007	-4.48
LCAT_00032184	276	0.003	-0.83
LCAT_00032185	327	0.006	-0.49
LCAT_00032200	267	0.008	-1.33
LCAT_00032218	189	0.003	-0.62
LCAT_00032471	144	0.003	0.24
LCAT_00032472	99	0.008	-2.2
LCAT_00032473	144	0.003	-2.14
LCAT_00032474	108	0.004	-2.69
LCAT_00032519	279	0.021	-1.48
LCAT_00032526	219	0.039	-3.69
LCAT_00032539	225	0.007	-1.54
LCAT_00032542	225	0.106	-0.42
LCAT_00032672	189	0.075	-1.91
LCAT_00032675	165	0.006	-0.82
LCAT_00032705	321	0.11	-1.91
LCAT_00032706	255	0.015	-1.31
LCAT_00032708	210	0.048	-2.29
LCAT_00032737	168	0.007	-1.59
LCAT_00032738	171	0.006	-1.45
LCAT_00032837	102	0.001	0.05
LCAT_00032838	204	0.001	-0.93
LCAT_00032839	204	0.001	-0.93
LCAT_00032840	204	0.001	-0.93
LCAT_00032841	204	0.001	0.56
LCAT_00032842	168	0.033	0.18
LCAT_00032843	231	0.083	-1.62
LCAT_00032878	219	0.01	0.08
LCAT_00032879	288	0.025	0.08
LCAT_00032880	294	0.027	0.08
LCAT_00032887	228	0.015	-3.58
LCAT_00032888	132	0.001	-0.63
LCAT_00032890	234	0.011	-0.89
LCAT_00033025	297	0.108	-0.65
LCAT_00033043	195	0.008	-1.29
LCAT_00033044	153	0.015	-1.33
LCAT_00033045	195	0.009	-1.29
LCAT_00033046	195	0.008	-1.29
LCAT_00033103	198	0.201	-0.91
LCAT_00033104	123	0.035	-2.82
LCAT_00033334	147	0.024	-1.8
LCAT_00033631	183	0.053	0.76
LCAT_00033634	333	0.033	-0.28
LCAT_00033640	231	0.021	-2.57
LCAT_00033650	45	0.002	-2.28
LCAT_00033661	477	0.12	-0.46
LCAT_00033741	126	0.001	-1.73
LCAT_00033798	153	0.025	-1.32
LCAT_00033799	198	0.057	-2.25
LCAT_00033801	231	0.002	-1.17
LCAT_00033802	231	0.002	-1.17
LCAT_00033803	231	0.002	-1.17
LCAT_00033804	231	0.002	-1.17
LCAT_00033805	144	0	-3.47
LCAT_00034260	123	0.023	-1.83
LCAT_00034304	165	0.086	-0.57
LCAT_00034338	309	0.189	-2.94
LCAT_00034442	357	0.051	1.77
LCAT_00034443	189	0.094	1.77
LCAT_00034445	147	0.004	-2.11
LCAT_00034447	102	0.026	-2.66
LCAT_00034449	261	0.014	-1.87
LCAT_00034450	261	0.013	-1.87
LCAT_00034454	189	0.008	-2.83
LCAT_00034455	189	0.008	-2.83
LCAT_00034457	186	0.02	-1.08
LCAT_00034458	366	0.248	-0.85
LCAT_00034459	312	0.045	0.3
LCAT_00034460	345	0.053	0.3
LCAT_00034461	249	0.004	0.3
LCAT_00034463	255	0.02	-0.94
LCAT_00034586	162	0.01	-0.99
LCAT_00034660	240	0.014	-0.8
LCAT_00034851	270	0.003	-0.27
LCAT_00035399	282	0.02	-2.02
LCAT_00035470	129	0.061	-2.61
LCAT_00035490	489	0.488	-2.57
LCAT_00035491	717	0.914	-2.57
LCAT_00035492	336	0.301	-2.49
LCAT_00035497	348	0.079	-2.61
LCAT_00035536	321	0.009	-0.18
LCAT_00035599	105	0.001	-1.41
LCAT_00035685	78	0	-2.49
LCAT_00035724	84	0.007	-4.41
LCAT_00035756	474	0.473	-0.6
LCAT_00035779	270	0.076	-0.09
LCAT_00035821	324	0.014	1.95
LCAT_00035822	441	0.069	0.47
LCAT_00035823	324	0.014	0.47
LCAT_00035824	324	0.013	1.95
LCAT_00035825	417	0.073	0.47
LCAT_00035826	417	0.077	0.47
LCAT_00035827	324	0.013	1.95
LCAT_00035828	324	0.013	1.95
LCAT_00035829	324	0.015	0.47
LCAT_00035830	324	0.014	1.95
LCAT_00035831	402	0.083	0.47
LCAT_00035832	354	0.076	-0.84
LCAT_00035932	465	0.212	0.54
LCAT_00035933	465	0.206	0.54
LCAT_00035934	465	0.203	0.54
LCAT_00035935	465	0.205	0.54
LCAT_00035987	249	0.113	-1.67
LCAT_00035990	159	0.087	-2.27
LCAT_00035991	189	0.017	-0.66
LCAT_00036068	126	0.007	-1.77
LCAT_00036070	93	0.003	-3.23
LCAT_00036091	360	0.217	0.59
LCAT_00036092	360	0.203	0.12
LCAT_00036102	309	0.073	-0.98
LCAT_00036103	309	0.07	-0.98
LCAT_00036105	258	0.052	-0.91
LCAT_00036106	411	0.356	-0.75
LCAT_00036107	429	0.247	-0.75
LCAT_00036108	534	0.706	-0.75
LCAT_00036109	411	0.369	-0.75
LCAT_00036154	594	0.671	10.91
LCAT_00036155	27	0	-2.57
LCAT_00036158	870	0.991	0.27
LCAT_00036206	84	0.02	-2.11
LCAT_00036207	528	0.653	-2.11
LCAT_00036250	744	0.902	-0.85
LCAT_00038598	165	0.014	-0.76
LCAT_00038599	165	0.014	-0.76
LCAT_00038600	165	0.014	-0.76
LCAT_00038628	759	0.841	-1.24
LCAT_00038630	597	0.647	-2.08
LCAT_00038642	189	0.222	-1.78
LCAT_00038776	207	0.002	-1.66
LCAT_00038859	285	0.009	-1.59
LCAT_00039306	327	0.096	-0.97
LCAT_00039428	297	0.04	-2.33
LCAT_00039429	435	0.072	-0.93
LCAT_00039470	261	0.114	2.04
LCAT_00039571	192	0.004	-1.45
LCAT_00039645	114	0.002	-2.69
LCAT_00039651	402	0.079	-1.06
LCAT_00039910	201	0.012	-2.62
LCAT_00039911	222	0.005	-2.54
LCAT_00039912	225	0.012	-0.63
LCAT_00039970	147	0.041	-1.56
LCAT_00039971	147	0.041	-1.56
LCAT_00039972	147	0.041	-1.56
LCAT_00039973	150	0.002	-2.08
LCAT_00039974	186	0.08	-1.73
LCAT_00039975	147	0.002	0.76
LCAT_00039977	150	0.005	-1.26
LCAT_00040459	126	0.061	-2.84
LCAT_00040460	297	0.127	0.34
LCAT_00040461	153	0.001	-1.85
LCAT_00040462	153	0.001	-1.85
LCAT_00041089	477	0.343	-0.68
LCAT_00041171	372	0.286	-1.35
LCAT_00041443	123	0.017	-2.83
LCAT_00041890	537	0.362	-1.8
LCAT_00041892	432	0.268	-1.4
LCAT_00041893	354	0.113	-1.06
LCAT_00041933	393	0.092	-1.99
LCAT_00041934	393	0.093	-1.88
LCAT_00041936	204	0.014	-1.21
LCAT_00041977	507	0.227	-1.43
LCAT_00042162	441	0.193	-1.67
LCAT_00042346	300	0.01	-1.78
LCAT_00042370	528	0.308	-2.18
LCAT_00042371	528	0.308	-2.18
LCAT_00042530	108	0.002	-1.03
LCAT_00042533	207	0.046	-1.02
LCAT_00042534	156	0.01	-2.79
LCAT_00042538	297	0.033	0.29
LCAT_00042805	216	0.007	-1.52
LCAT_00042936	213	0.013	-2.93
LCAT_00042966	150	0.009	-3.06
LCAT_00042967	147	0.003	-0.7
LCAT_00043054	336	0.015	-2.22
LCAT_00043142	159	0.007	-2.13
LCAT_00043143	162	0.009	-1.08
LCAT_00043210	234	0.003	0.85
LCAT_00043211	165	0.007	0.64
LCAT_00043212	165	0.007	-0.7
LCAT_00043213	165	0.007	-0.7
LCAT_00043214	363	0.099	-0.83
LCAT_00043215	435	0.334	-2.04
LCAT_00043331	288	0.119	-2.74
LCAT_00043332	231	0.125	-0.05
LCAT_00043384	447	0.357	0.87
LCAT_00043395	99	0.008	-2.67
LCAT_00043442	219	0.008	-1.56
LCAT_00043443	213	0.006	-1.56
LCAT_00043444	117	0.005	-0.41
LCAT_00043446	357	0.079	-1.68
LCAT_00043448	234	0.004	-0.48
LCAT_00043773	441	0.13	-1.24
LCAT_00043774	441	0.122	-0.7
LCAT_00043776	441	0.129	-1.24
LCAT_00043864	279	0.021	-0.16
LCAT_00043985	57	0.009	-3.74
LCAT_00044236	174	0.003	-1.41
LCAT_00044237	174	0.002	-1.41
LCAT_00044241	240	0.004	-0.9
LCAT_00044255	195	0.019	1
LCAT_00044259	276	0.032	-1.09
LCAT_00044268	174	0.014	-2.81
LCAT_00044269	237	0.001	-0.43
LCAT_00044274	231	0.008	-0.79
LCAT_00044312	231	0.093	0.13
LCAT_00044313	159	0.002	0.13
LCAT_00044338	198	0.026	-1.46
LCAT_00044339	198	0.026	-1.46
LCAT_00044487	300	0.061	-1.53
LCAT_00044488	249	0.012	-1.48
LCAT_00044489	300	0.059	-1.48
LCAT_00044490	300	0.067	-1.91
LCAT_00044491	300	0.061	-1.53
LCAT_00044492	249	0.013	-1.53
LCAT_00044493	261	0.016	-1.53
LCAT_00044494	249	0.012	-1.48
LCAT_00044495	294	0.01	-1.53
LCAT_00044496	264	0.004	-2.18
LCAT_00044497	264	0.004	-1.89
LCAT_00044502	315	0.288	-1.65
LCAT_00044504	84	0.001	-3.07
LCAT_00044508	228	0.006	13.91
LCAT_00044849	204	0.004	-0.99
LCAT_00044919	408	0.114	-1.85
LCAT_00044920	408	0.111	-1.85
LCAT_00044954	267	0.115	-3.08
LCAT_00045001	330	0.168	-1.41
LCAT_00045158	246	0.013	-1.29
LCAT_00045349	279	0.047	-2.39
LCAT_00045350	249	0.042	-1.59
LCAT_00045351	249	0.043	-1.59
LCAT_00045574	162	0.004	-2.18
LCAT_00045660	174	0.005	-1.4
LCAT_00045662	171	0.044	-1.72
LCAT_00045663	162	0.008	-1.39
LCAT_00045774	135	0.002	-0.98
LCAT_00045889	150	0.004	-0.21
LCAT_00045891	159	0.001	-3.25
LCAT_00045911	252	0.002	-0.54
LCAT_00046097	96	0.007	-2.54
LCAT_00046098	96	0.007	-1.99
LCAT_00046099	108	0.009	-2.54
LCAT_00046102	435	0.421	-0.09
LCAT_00046162	147	0.002	-2.55
LCAT_00046163	147	0.002	-2.55
LCAT_00046164	258	0.002	-2.03
LCAT_00046165	258	0.002	-1.74
LCAT_00046167	69	0.005	-3.01
LCAT_00046168	78	0.003	-3.01
LCAT_00046169	225	0.19	0.69
LCAT_00046170	108	0	-2.98
LCAT_00046171	258	0.002	-0.41
LCAT_00046172	204	0.002	-0.53
LCAT_00046177	165	0	-1.71
LCAT_00046178	165	0	-1.66
LCAT_00046191	51	0.002	-4.59
LCAT_00046210	159	0.034	0.93
LCAT_00046233	246	0.04	-1.94
LCAT_00046442	174	0.01	1.24
LCAT_00046486	489	0.082	-2.15
LCAT_00046488	156	0.01	-0.68
LCAT_00047454	522	0.51	-2.78
LCAT_00047487	414	0.188	2.03
LCAT_00047488	414	0.182	2.03
LCAT_00047514	153	0.007	-2.01
LCAT_00047625	636	0.753	-1.9
LCAT_00047626	531	0.257	-1.9
LCAT_00047864	486	0.138	-1.54
LCAT_00047866	459	0.423	-2.17
LCAT_00048051	105	0.001	-3.54
LCAT_00048201	108	0.001	-3.04
LCAT_00048314	186	0.008	-0.95
LCAT_00048415	237	0.019	-1.99
LCAT_00048417	216	0.033	-2.41
LCAT_00048418	291	0.063	-1.26
LCAT_00048472	93	0.01	-3.32
LCAT_00048477	159	0.025	-2.3
LCAT_00048541	231	0.018	-1.14
LCAT_00048542	231	0.018	-1.14
LCAT_00048770	228	0.007	-1.17
LCAT_00048787	351	0.052	-0.89
LCAT_00048788	348	0.059	-0.89
LCAT_00048879	255	0.024	2
LCAT_00048881	912	0.986	8.82
LCAT_00048882	645	0.717	1.69
LCAT_00048884	189	0.009	-0.57
LCAT_00048886	219	0.018	-0.47
LCAT_00048888	222	0.152	-0.56
LCAT_00048889	234	0.032	0.75
LCAT_00048890	234	0.04	0.75
LCAT_00048891	429	0.152	-1.6
LCAT_00048892	303	0.018	-1.67
LCAT_00048893	198	0.002	-1.67
LCAT_00049040	93	0.001	-1.48
LCAT_00049442	843	0.933	0.35
LCAT_00049443	471	0.315	-3.22
LCAT_00049444	336	0.123	-1.82
LCAT_00049484	102	0.053	-1.57
LCAT_00049486	165	0.003	2
LCAT_00049487	132	0.002	2
LCAT_00049505	435	0.059	0.39
LCAT_00049506	435	0.075	0.39
LCAT_00049609	195	0.012	-3.09
LCAT_00049611	324	0.078	0.99
LCAT_00049612	390	0.169	0.83
LCAT_00049614	300	0.015	-0.94
LCAT_00049615	300	0.015	-0.29
LCAT_00049619	354	0.074	0.41
LCAT_00049632	312	0.024	-0.79
LCAT_00049633	312	0.024	-0.79
LCAT_00049635	522	0.132	6
LCAT_00049636	522	0.132	6
LCAT_00049776	276	0.047	-0.69
LCAT_00049808	297	0.289	-0.22
LCAT_00049809	324	0.293	-1.47
LCAT_00049811	258	0.185	-0.85
LCAT_00049812	246	0.203	-1.02
LCAT_00049930	186	0.026	-1.89
LCAT_00049933	123	0.012	-3.05
LCAT_00051939	513	0.028	4.62
LCAT_00051940	249	0.072	-0.31
LCAT_00052290	42	0.002	-3.55
LCAT_00052435	222	0.028	-3.07
LCAT_00052436	126	0.001	0.83
LCAT_00052697	219	0.003	-2.27
LCAT_00052751	252	0.013	-2.26
LCAT_00052848	210	0.01	-1.45
LCAT_00052955	192	0.007	2.55
LCAT_00052979	396	0.007	2.39
LCAT_00052987	105	0.004	-2.45
LCAT_00053224	123	0.003	-3.6
LCAT_00053268	687	0.912	7.19
LCAT_00053308	108	0.001	-2.73
LCAT_00053439	87	0.061	-1.82
LCAT_00053440	240	0.001	-1.01
LCAT_00053441	240	0.001	-2.78
LCAT_00053464	285	0.01	-0.26
LCAT_00053513	309	0.121	0.64
LCAT_00053514	159	0.003	-0.78
LCAT_00053595	120	0.005	-2.21
LCAT_00053607	159	0.009	-1.65
LCAT_00053612	183	0.008	-1.29
LCAT_00053621	129	0.039	-1.51
LCAT_00053688	237	0.068	-1.36
LCAT_00053759	219	0.021	-2.3
LCAT_00053770	369	0.039	1.08
LCAT_00053775	141	0.003	-2.9
LCAT_00054300	204	0.02	-2.19
LCAT_00054368	234	0.03	8.14
LCAT_00054369	234	0.025	8.71
LCAT_00054370	348	0.97	8.54
LCAT_00054371	270	0.976	13.8
LCAT_00054627	225	0.017	-1.48
LCAT_00054629	171	0.003	-1.69
LCAT_00055157	261	0.024	-0.82
LCAT_00055158	261	0.024	-0.82
LCAT_00055159	261	0.024	-0.82
LCAT_00055161	261	0.024	-0.82
LCAT_00055162	261	0.024	-0.82
LCAT_00055163	261	0.024	-0.82
LCAT_00055164	261	0.024	-0.82
LCAT_00055361	174	0.008	-1.6
LCAT_00055400	231	0.001	-1.18
LCAT_00055401	120	0.001	-3.32
LCAT_00055402	105	0.004	-2.85
LCAT_00055403	279	0.009	-1.88
LCAT_00055441	48	0.001	-2.54
LCAT_00055609	210	0	1.07
LCAT_00055611	204	0.016	-0.62
LCAT_00055691	522	0.18	-0.7
LCAT_00055815	192	0.002	-2.18
LCAT_00055816	117	0.001	-2.58
LCAT_00055817	117	0.001	-2.55
LCAT_00055818	102	0.002	-3.12
LCAT_00055819	81	0.001	-2.5
LCAT_00055820	165	0.003	-2.18
LCAT_00055849	258	0.022	0.17
LCAT_00055909	93	0.005	-1.8
LCAT_00055912	144	0	-0.96
LCAT_00055944	201	0.004	0.55
LCAT_00055971	111	0.011	-2.01
LCAT_00055996	105	0.011	-3.29
LCAT_00056009	108	0.004	-3.34
LCAT_00056010	162	0.014	-2.11
LCAT_00056016	276	0.004	0.31
LCAT_00056017	276	0.004	0.31
LCAT_00056018	273	0.046	-0.64
LCAT_00056019	276	0.004	0.31
LCAT_00056020	276	0.004	0.31
LCAT_00056051	114	0.003	-1.92
LCAT_00056052	183	0.026	0.45
LCAT_00056053	81	0.001	-1.87
LCAT_00056054	78	0.015	-2.81
LCAT_00056055	75	0.003	-0.42
LCAT_00056065	270	0.003	3.16
LCAT_00056066	270	0.003	3.16
LCAT_00056169	162	0.008	-2.53
LCAT_00056352	291	0.029	-1.87
LCAT_00056470	240	0.005	-1.12
LCAT_00056600	216	0.038	-0.52
LCAT_00056604	198	0.042	-0.82
LCAT_00056605	198	0.042	-0.82
LCAT_00056655	186	0.046	-1.27
LCAT_00056841	243	0.019	-0.49
LCAT_00057007	81	0.008	-2.87
LCAT_00057008	144	0.015	-2.74
LCAT_00057009	87	0.031	-4.43
LCAT_00057084	117	0.005	-2.77
LCAT_00057175	168	0.007	-0.4
LCAT_00057605	333	0.046	-1.02
LCAT_00057610	162	0.024	-2.32
LCAT_00057611	252	0.023	-0.32
LCAT_00057613	369	0.05	-0.32
LCAT_00057615	549	0.653	-0.95
LCAT_00057617	345	0.135	-0.95
LCAT_00057672	231	0.034	0.56
LCAT_00057684	324	0.025	1.05
LCAT_00057687	324	0.017	1.05
LCAT_00057689	324	0.037	-1.78
LCAT_00057726	225	0.005	-2.25
LCAT_00057727	189	0.003	-1.5
LCAT_00057728	153	0.001	-0.89
LCAT_00057753	165	0.018	-3.46
LCAT_00057754	210	0.009	2.81
LCAT_00057770	249	0.009	-1
LCAT_00057771	288	0.086	-0.46
LCAT_00057784	720	0.929	-2.65
LCAT_00057807	192	0.062	-2.59
LCAT_00057808	192	0.062	-2.59
LCAT_00057842	471	0.227	0.21
LCAT_00057843	378	0.083	-1.1
LCAT_00057844	378	0.086	-1.1
LCAT_00057845	471	0.245	0.21
LCAT_00057846	471	0.244	0.21
LCAT_00057855	432	0.167	-1.3
LCAT_00057856	432	0.169	-1.3
LCAT_00057857	333	0.04	-1.3
LCAT_00058059	543	0.268	-1.02
LCAT_00058061	411	0.156	-1.7
LCAT_00058062	327	0.135	-1.99
LCAT_00058064	534	0.568	-0.33
LCAT_00058066	885	0.949	-0.32
LCAT_00058067	885	0.95	-0.32
LCAT_00058068	363	0.37	-0.96
LCAT_00058346	213	0.01	-3.34
LCAT_00058370	297	0.04	-2.54
LCAT_00058376	246	0.045	-1.94
LCAT_00058396	234	0.029	-1.48
LCAT_00058397	171	0.021	-0.62
LCAT_00058399	243	0.033	0.6
LCAT_00058401	411	0.1	-2.21
LCAT_00058402	891	0.943	-1.86
LCAT_00058654	162	0.003	-0.82
LCAT_00058751	162	0.026	-0.55
LCAT_00058789	60	0.001	-2.73
LCAT_00058792	225	0.006	-3.39
LCAT_00059157	87	0.008	-2.23
LCAT_00059158	87	0.008	-2.23
LCAT_00059239	246	0.001	-0.76
LCAT_00059280	129	0.009	-2.18
LCAT_00059281	174	0.055	-2.18
LCAT_00059447	126	0.018	-2.66
LCAT_00059497	135	0.003	-1.79
LCAT_00059527	120	0.001	-3.18
LCAT_00059580	258	0.014	-2.01
LCAT_00059581	165	0.048	-0.4
LCAT_00059582	258	0.014	-0.96
LCAT_00059583	201	0.002	-0.32
LCAT_00059698	153	0.019	-0.6
LCAT_00059726	195	0.007	0.17
LCAT_00059763	276	0.005	2.12
LCAT_00060363	75	0.013	-2.88
LCAT_00060364	267	0.004	-2.09
LCAT_00060365	267	0.004	-2.37
LCAT_00060366	267	0.004	-2.37
LCAT_00060857	162	0.005	0.67
LCAT_00060858	276	0.023	0.67
LCAT_00060859	276	0.022	-0.57
LCAT_00061691	204	0.008	-1.92
LCAT_00061699	180	0.002	-1.23
LCAT_00061810	252	0.009	-0.14
LCAT_00061851	168	0.008	-1.6
LCAT_00061853	300	0.018	-1.79
LCAT_00061952	360	0.024	-0.96
LCAT_00062155	285	0.088	-1.4
LCAT_00062278	180	0.039	-2.17
LCAT_00062302	228	0.01	-1.31
LCAT_00062303	228	0.008	-1.31
LCAT_00062304	228	0.008	-1.31
LCAT_00062309	162	0.008	-2.14
LCAT_00062310	261	0.009	-2.14
LCAT_00062311	192	0.043	-2.12
LCAT_00062312	261	0.017	-1.41
LCAT_00062314	75	0.001	-1.19
LCAT_00062402	255	0.008	-2.42
LCAT_00062403	255	0.008	-2.42
LCAT_00062405	213	0.01	-2.26
LCAT_00062419	177	0.004	-1.94
LCAT_00062420	177	0.004	-1.94
LCAT_00062422	135	0.007	-2.58
LCAT_00062427	129	0.003	-2.87
LCAT_00062428	168	0.002	-0.38
LCAT_00062429	171	0.012	-2.26
LCAT_00062480	402	0.125	-1.32
LCAT_00062481	402	0.119	2.47
LCAT_00062482	402	0.125	-1.32
LCAT_00062483	402	0.125	-1.32
LCAT_00062516	147	0.007	-3.81
LCAT_00062626	219	0.004	-0.71
LCAT_00062635	201	0.004	-0.34
LCAT_00062636	201	0.004	-0.34
LCAT_00062708	144	0.003	-1.55
LCAT_00062709	147	0.001	-0.78
LCAT_00062718	162	0.065	-2.38
LCAT_00062976	261	0.057	-2.27
LCAT_00063014	114	0.002	-1.65
LCAT_00063015	114	0.002	-1.65
LCAT_00063016	651	0.589	-1.65
LCAT_00063017	651	0.595	-0.39
LCAT_00063313	288	0.016	-1.53
LCAT_00063318	132	0.003	-1.73
LCAT_00063319	132	0.003	-1.73
LCAT_00063320	132	0.003	-1.73
LCAT_00063321	297	0.068	-1.73
LCAT_00063322	282	0.041	-1.69
LCAT_00063332	237	0.032	0.13
LCAT_00063357	414	0.105	-0.04
LCAT_00063358	114	0.003	-3.59
LCAT_00063359	45	0.001	-1.59
LCAT_00063835	117	0.042	-3.32
LCAT_00063836	189	0.013	-1.57
LCAT_00063837	216	0.011	-1.57
LCAT_00063838	216	0.012	-1.92
LCAT_00063996	198	0.013	-2.56
LCAT_00064016	141	0.072	-0.37
LCAT_00064017	135	0.001	-2.38
LCAT_00064018	210	0.002	-1.74
LCAT_00064019	210	0.002	-1.74
LCAT_00064021	315	0.004	1.48
LCAT_00064023	300	0.141	-3.12
LCAT_00064024	300	0.141	-3.16
LCAT_00064025	210	0.009	-2.48
LCAT_00064026	183	0.008	-2.95
LCAT_00064040	2745	1	-0.53
LCAT_00064041	2526	1	-0.53
LCAT_00064046	531	0.14	1.79
LCAT_00064078	261	0.03	-1.17
LCAT_00064115	477	0.676	0.77
LCAT_00064118	384	0.235	-1.22
LCAT_00064119	384	0.233	-1.22
LCAT_00064120	567	0.426	-1.22
LCAT_00064125	327	0.065	-2.31
LCAT_00064131	165	0.22	-1.25
LCAT_00064168	255	0.211	-2.5
LCAT_00064169	1797	1	0.69
LCAT_00064170	1797	1	0.69
LCAT_00064171	1797	1	0.69
LCAT_00064172	225	0.049	-1.7
LCAT_00064173	225	0.049	-1.7
LCAT_00064174	828	0.966	0.42
LCAT_00064175	567	0.379	-1.34
LCAT_00064176	504	0.207	-0.5
LCAT_00064177	1065	0.996	-0.5
LCAT_00064178	1065	0.997	-0.56
LCAT_00064179	243	0.024	-1.14
LCAT_00064180	393	0.579	0.07
LCAT_00064181	333	0.348	0.92
LCAT_00066518	210	0.03	-2.82
LCAT_00066521	246	0.01	-1.23
LCAT_00066523	357	0.055	-1.03
LCAT_00066524	396	0.051	-1.27
LCAT_00066529	429	0.186	-0.38
LCAT_00066557	492	0.454	-1.87
LCAT_00066618	729	0.857	-0.69
LCAT_00066703	105	0.014	-2.7
LCAT_00066723	264	0.016	-0.93
LCAT_00066737	354	0.013	-1.05
LCAT_00066785	153	0.002	-1.71
LCAT_00066786	84	0.001	-3.77
LCAT_00066787	39	0.01	-4.43
LCAT_00066794	237	0.015	-1.39
LCAT_00066795	99	0.023	1.81
LCAT_00066796	246	0.01	-1.09
LCAT_00066803	390	0.059	-3.41
LCAT_00066894	90	0.006	-2.95
LCAT_00066896	126	0.021	-1.07
LCAT_00066897	129	0.001	-2.29
LCAT_00066965	231	0.004	-1.2
LCAT_00066966	231	0.004	-1.2
LCAT_00067168	117	0.005	-3.91
LCAT_00067182	225	0.013	-0.93
LCAT_00067183	225	0.013	-0.93
LCAT_00067367	150	0.023	-0.61
LCAT_00067368	369	0.038	-0.61
LCAT_00067369	150	0.012	-0.61
LCAT_00067586	249	0.023	-0.37
LCAT_00067589	270	0.012	-1.11
LCAT_00067593	345	0.001	-0.44
LCAT_00067594	267	0.08	-0.92
LCAT_00067605	63	0.004	-2.16
LCAT_00067606	201	0.021	-1.03
LCAT_00067613	210	0.007	0.97
LCAT_00067632	69	0	-2.33
LCAT_00067636	312	0.078	-1.98
LCAT_00067640	69	0.007	-3.76
LCAT_00067650	144	0.007	-2.54
LCAT_00067659	219	0.024	0.66
LCAT_00067660	177	0.008	-0.7
LCAT_00067693	171	0.026	-2.18
LCAT_00067694	171	0.026	-2.18
LCAT_00067695	186	0.038	-1.85
LCAT_00067696	186	0.038	-1.85
LCAT_00067697	198	0.025	-2.37
LCAT_00067698	198	0.025	-2.37
LCAT_00067699	189	0.095	-0.8
LCAT_00067700	171	0.027	-2.18
LCAT_00067701	99	0.036	-3.46
LCAT_00067733	144	0.051	-2.24
LCAT_00067736	186	0.001	-1.77
LCAT_00067788	351	0.04	-0.16
LCAT_00067789	351	0.041	-1.67
LCAT_00067831	384	0.163	-1.45
LCAT_00067832	384	0.164	-1.45
LCAT_00067833	441	0.202	-1.42
LCAT_00067846	162	0	-2.93
LCAT_00067854	192	0.001	-1.99
LCAT_00067855	201	0.001	-2.21
LCAT_00067858	201	0.007	-1.32
LCAT_00067859	273	0.009	-1.78
LCAT_00067860	273	0.009	-0.91
LCAT_00067862	210	0.002	-0.82
LCAT_00067863	210	0.002	-1.12
LCAT_00067870	45	0.201	-2.31
LCAT_00067876	291	0.002	-1.97
LCAT_00067879	207	0.032	-2.83
LCAT_00067881	186	0.008	-0.82
LCAT_00067931	381	0.008	-0.82
LCAT_00067932	381	0.008	-0.82
LCAT_00067941	141	0.001	-0.68
LCAT_00067946	165	0.004	0.47
LCAT_00067950	162	0	-2.15
LCAT_00067951	183	0.031	-2.15
LCAT_00067952	192	0.031	-2.15
LCAT_00067953	183	0.031	-2.15
LCAT_00067954	138	0.061	-2.15
LCAT_00067967	177	0.011	-1.18
LCAT_00067968	177	0.011	-1.18
LCAT_00067969	177	0.011	-1.18
LCAT_00068017	228	0.001	-1.54
LCAT_00068018	228	0.001	-1.54
LCAT_00068019	228	0.001	-1.54
LCAT_00068037	222	0.025	-1.92
LCAT_00068165	126	0	-0.34
LCAT_00068166	321	0.064	-0.19
LCAT_00068167	210	0.071	-0.65
LCAT_00068168	414	0.107	-0.15
LCAT_00068180	189	0.007	0.61
LCAT_00068181	135	0.006	-2.12
LCAT_00068182	96	0	0.72
LCAT_00068216	375	0.007	0.49
LCAT_00068217	375	0.007	0.49
LCAT_00068218	375	0.007	0.49
LCAT_00068222	246	0.004	-0.79
LCAT_00068223	123	0.001	-0.46
LCAT_00068224	210	0.011	0.19
LCAT_00068225	210	0.011	1.86
LCAT_00068226	249	0.003	0.76
LCAT_00068227	123	0.001	1.86
LCAT_00068228	210	0.011	-0.46
LCAT_00068229	123	0.001	-0.46
LCAT_00068230	123	0.001	-0.46
LCAT_00068231	123	0.001	-0.46
LCAT_00068232	210	0.011	-1.97
LCAT_00068233	123	0.001	-1.56
LCAT_00068234	303	0.016	-1.32
LCAT_00068235	207	0.007	-1.87
LCAT_00068237	627	0.641	0.03
LCAT_00068249	195	0.002	-0.85
LCAT_00068265	468	0.013	-0.44
LCAT_00068268	159	0.291	-1.17
LCAT_00068274	219	0.01	-1.44
LCAT_00068291	354	0.043	0.51
LCAT_00068292	354	0.043	0.51
LCAT_00068296	354	0.043	0.51
LCAT_00068299	354	0.037	0.51
LCAT_00068302	156	0.038	-2.96
LCAT_00068340	294	0.081	-2.53
LCAT_00068440	336	0.016	0.33
LCAT_00068442	336	0.015	0.33
LCAT_00068505	297	0.045	-1.53
LCAT_00068745	165	0.065	-1.04
LCAT_00068813	315	0.046	-1.02
LCAT_00068814	345	0.014	-0.38
LCAT_00068815	210	0.03	-2.36
LCAT_00068817	183	0.054	0.07
LCAT_00068916	270	0.071	-1.5
LCAT_00068939	195	0.001	-0.3
LCAT_00068944	615	0.534	-0.53
LCAT_00069033	174	0.029	-1.56
LCAT_00069042	177	0.005	-2.73
LCAT_00069124	123	0.006	-2.24
LCAT_00069129	438	0.215	-1.28
LCAT_00069130	342	0.059	-1.28
LCAT_00069201	219	0.097	-1.44
LCAT_00069203	168	0.004	-2.42
LCAT_00069304	207	0.002	-1.42
LCAT_00069305	207	0.002	-1.42
LCAT_00069306	207	0.002	-1.42
LCAT_00069307	207	0.002	-1.42
LCAT_00069308	216	0.071	-1.42
LCAT_00069310	60	0.009	-2.76
LCAT_00069467	240	0.005	-0.3
LCAT_00069543	297	0.008	-2.45
LCAT_00069545	240	0.004	-0.71
LCAT_00069546	240	0.004	0.88
LCAT_00069555	204	0.009	-1.22
LCAT_00069829	354	0.006	-0.38
LCAT_00069861	276	0.01	-1.11
LCAT_00069863	102	0.009	-3.41
LCAT_00069867	291	0.006	-0.49
LCAT_00069868	99	0.03	-2.52
LCAT_00069873	378	0.021	-0.28
LCAT_00069874	285	0.018	-2.47
LCAT_00069880	219	0.036	5.18
LCAT_00069890	177	0.007	-2.28
LCAT_00069891	192	0.012	-2.71
LCAT_00069892	117	0.002	-3.12
LCAT_00069893	78	0.001	-3.91
LCAT_00069903	141	0.002	-2.93
LCAT_00069904	90	0.003	-3.12
LCAT_00069905	120	0.006	-3.09
LCAT_00069907	87	0.001	-1.58
LCAT_00069909	210	0	0.89
LCAT_00069921	126	0.001	-1.04
LCAT_00070046	306	0.006	1.93
LCAT_00070047	306	0.006	1.93
LCAT_00070051	351	0.066	-1.44
LCAT_00070052	351	0.066	-1.44
LCAT_00070053	351	0.066	-1.44
LCAT_00070077	270	0.026	0.63
LCAT_00070082	114	0.004	-4.32
LCAT_00070087	186	0.014	-2.07
LCAT_00070098	174	0.03	-1.92
LCAT_00070105	159	0.001	-3.71
LCAT_00070111	180	0.001	-0.52
LCAT_00070112	381	0.048	0.63
LCAT_00070113	174	0.002	-1.92
LCAT_00070117	138	0.002	-0.51
LCAT_00070118	138	0.002	-0.51
LCAT_00070119	321	0.016	-2.74
LCAT_00070130	231	0.001	-2.36
LCAT_00070134	231	0.003	-0.11
LCAT_00070135	234	0	-0.11
LCAT_00070136	234	0	-0.11
LCAT_00070147	216	0.006	-1.99
LCAT_00070148	216	0.006	-1.99
LCAT_00070149	216	0.006	-1.99
LCAT_00070151	207	0.011	-2.04
LCAT_00070157	120	0.002	-0.79
LCAT_00070158	309	0.009	-2.37
LCAT_00070165	69	0	-2.96
LCAT_00070182	525	0.08	-0.62
LCAT_00070183	525	0.079	-0.62
LCAT_00070281	195	0.014	-1.44
LCAT_00070290	114	0.007	-2.46
LCAT_00070368	102	0	-0.6
LCAT_00070450	222	0.011	-0.02
LCAT_00070452	297	0.017	-0.01
LCAT_00070454	369	0.007	0.04
LCAT_00070455	369	0.007	0.76
LCAT_00070456	369	0.007	4.56
LCAT_00070463	498	0.078	1.83
LCAT_00070468	261	0.02	0.19
LCAT_00070469	252	0.013	0.19
LCAT_00070470	252	0.013	0.19
LCAT_00070472	105	0.012	-3.16
LCAT_00070473	120	0.008	-1.88
LCAT_00070474	270	0.036	-2.6
LCAT_00070475	105	0.012	-3.16
LCAT_00070481	357	0.021	-2.44
LCAT_00070482	357	0.019	-0.39
LCAT_00070483	357	0.02	-0.39
LCAT_00070496	216	0.019	-1.71
LCAT_00070498	261	0.014	-1.71
LCAT_00070499	225	0.03	0.67
LCAT_00070500	225	0.031	0.67
LCAT_00070501	282	0.028	-0.02
LCAT_00070502	261	0.001	-0.92
LCAT_00070528	321	0.005	-1.63
LCAT_00070530	480	0.174	2.07
LCAT_00070531	444	0.197	2.07
LCAT_00070537	165	0.002	-2.42
LCAT_00070539	315	0.015	-0.27
LCAT_00070540	231	0.012	0.92
LCAT_00070541	222	0.013	-2.79
LCAT_00070579	159	0.019	-0.2
LCAT_00070581	342	0.113	-0.58
LCAT_00070584	162	0.023	-1.71
LCAT_00070587	129	0.232	0.78
LCAT_00070631	285	0.197	-2.16
LCAT_00070687	357	0.066	0.33
LCAT_00070711	744	0.613	0.14
LCAT_00070712	744	0.596	0.14
LCAT_00072472	312	0.376	-1.5
LCAT_00072773	225	0.013	-2.53
LCAT_00072801	99	0.002	-0.26
LCAT_00072822	264	0.005	-0.72
LCAT_00072823	264	0.005	-0.72
LCAT_00072923	255	0.001	0.14
LCAT_00072975	201	0.003	-2.96
LCAT_00073010	225	0.016	0.76
LCAT_00073011	120	0.02	0.76
LCAT_00073113	201	0.002	-2.76
LCAT_00073114	192	0.081	-1.19
LCAT_00073179	207	0.001	-0.87
LCAT_00073180	207	0.001	-0.87
LCAT_00073184	396	0.238	0.35
LCAT_00073185	396	0.237	0.99
LCAT_00073186	396	0.238	0.35
LCAT_00073187	396	0.238	0.4
LCAT_00073188	396	0.239	0.35
LCAT_00073189	396	0.24	-1.44
LCAT_00073191	168	0.003	-1.01
LCAT_00073193	39	0.013	-2.31
LCAT_00073261	249	0.041	0.17
LCAT_00073518	183	0.02	-1.01
LCAT_00073596	372	0.034	-1.31
LCAT_00073695	168	0.006	-2.24
LCAT_00073701	261	0.008	0.28
LCAT_00073702	261	0.008	0.28
LCAT_00073703	261	0.008	0.28
LCAT_00073809	60	0.006	-3.04
LCAT_00073813	66	0.001	-4.07
LCAT_00073986	210	0.028	-3.99
LCAT_00073990	213	0.037	-0.68
LCAT_00073991	213	0.035	-1.23
LCAT_00073992	294	0.018	-0.94
LCAT_00073993	318	0.024	-0.68
LCAT_00074203	207	0.019	-0.75
LCAT_00074264	291	0.089	-2.29
LCAT_00074587	441	0.698	-2.52
LCAT_00074602	240	0.01	-1.84
LCAT_00074760	138	0.013	-0.78
LCAT_00074761	138	0.013	-1.76
LCAT_00074763	282	0.064	1.11
LCAT_00074777	126	0	-2
LCAT_00074778	126	0	-2
LCAT_00074779	306	0.055	-2.08
LCAT_00074781	114	0.005	0.11
LCAT_00074851	321	0.064	-2.62
LCAT_00074907	267	0.049	-0.04
LCAT_00074908	225	0.065	2.22
LCAT_00074911	321	0.103	-2.47
LCAT_00074941	612	0.68	-1.2
LCAT_00075126	321	0.001	-1.2
LCAT_00075136	360	0.091	-0.34
LCAT_00075144	279	0.004	-2.03
LCAT_00075145	174	0.007	-2.03
LCAT_00075146	279	0.004	-2.03
LCAT_00075147	279	0.004	-2.03
LCAT_00075149	108	0.013	-0.72
LCAT_00075152	216	0.038	-2.4
LCAT_00075211	150	0.018	-3.63
LCAT_00075411	315	0.059	-0.06
LCAT_00075488	108	0.001	-3.49
LCAT_00075493	771	0.98	-1.45
LCAT_00075494	771	0.98	-1.45
LCAT_00075499	348	0.174	-1.15
LCAT_00075646	720	0.732	11.9
LCAT_00075647	675	0.758	10.89
LCAT_00075648	300	0.19	-0.92
LCAT_00075649	300	0.191	-0.92
LCAT_00075650	300	0.188	0.01
LCAT_00075682	669	0.891	-0.64
LCAT_00075683	669	0.894	-0.64
LCAT_00076350	63	0.001	-0.29
LCAT_00076836	144	0.001	-2.26
LCAT_00076838	324	0.058	-1.05
LCAT_00076839	324	0.058	-1.05
LCAT_00076861	189	0.006	-2.39
LCAT_00076862	189	0.006	-1.7
LCAT_00076931	180	0.005	0.05
LCAT_00076966	15	0	-3.23
LCAT_00076967	198	0.011	-1.84
LCAT_00077020	273	0.019	-1.31
LCAT_00077021	306	0.012	-1.04
LCAT_00077093	177	0.021	-1.41
LCAT_00077095	141	0.014	-2.44
LCAT_00077127	114	0.002	-3.64
LCAT_00077128	93	0.003	-3.68
LCAT_00077150	363	0.034	-1.22
LCAT_00077152	222	0.003	-2.34
LCAT_00077160	135	0.011	-2.45
LCAT_00077161	159	0.002	-2.3
LCAT_00077163	120	0.001	-2.82
LCAT_00077165	159	0.007	-2.02
LCAT_00077171	108	0.003	-2.54
LCAT_00077172	129	0.021	-1.75
LCAT_00077173	150	0.001	-2.21
LCAT_00077175	201	0.002	0.46
LCAT_00077176	201	0.002	0.46
LCAT_00077231	258	0.003	-2.14
LCAT_00077235	264	0.012	-0.97
LCAT_00077238	198	0.003	-3.55
LCAT_00077245	252	0.047	-3.41
LCAT_00077530	186	0.017	-0.06
LCAT_00077767	198	0.047	-1.56
LCAT_00077844	36	0.013	-4.47
LCAT_00077869	114	0.005	-2.23
LCAT_00077994	408	0.123	-3.22
LCAT_00077996	381	0.026	-2.17
LCAT_00077997	381	0.026	-2.17
LCAT_00078014	420	0.073	0.07
LCAT_00078097	339	0.061	0.95
LCAT_00078215	369	0.078	-1.09
LCAT_00078304	390	0.086	-1.93
LCAT_00078305	387	0.083	2.14
LCAT_00078473	147	0.005	-1.39
LCAT_00078497	207	0.003	-0.9
LCAT_00078498	207	0.003	-0.9
LCAT_00078502	111	0.012	-3.9
LCAT_00078504	192	0.013	-2.17
LCAT_00078508	195	0.007	-2.31
LCAT_00078509	78	0.053	0.11
LCAT_00078510	261	0.022	-0.29
LCAT_00078511	261	0.022	-0.29
LCAT_00078512	261	0.022	-0.29
LCAT_00078513	261	0.022	-0.29
LCAT_00078514	261	0.022	-0.29
LCAT_00078515	72	0.006	-1.93
LCAT_00078516	75	0.002	-1.67
LCAT_00078517	156	0.012	-1.7
LCAT_00078518	60	0.002	-2.71
LCAT_00078534	306	0.004	-1.24
LCAT_00078535	306	0.004	-0.49
LCAT_00078536	306	0.005	-1.24
LCAT_00078537	276	0.007	-1.52
LCAT_00078637	801	0.94	1.31
LCAT_00078638	801	0.949	-0.43
LCAT_00078639	540	0.119	0.78
LCAT_00078840	279	0.045	-1.12
LCAT_00078876	456	0.233	0.15
LCAT_00078939	231	0.01	-1.48
LCAT_00078940	162	0.029	-1.01
LCAT_00078942	219	0.004	-2.61
LCAT_00078970	120	0.009	-0.43
LCAT_00079250	132	0.014	-3.03
LCAT_00079271	81	0.01	-3.17
LCAT_00079272	276	0.064	-2.45
LCAT_00079273	81	0.01	-3.17
LCAT_00079274	81	0.01	-3.17
LCAT_00079283	360	0.012	-1.05
LCAT_00079293	372	0.043	-1.89
LCAT_00079294	372	0.044	-1.89
LCAT_00079296	372	0.045	-1.89
LCAT_00079388	144	0.038	-0.3
LCAT_00079404	549	0.563	11.35
LCAT_00079405	561	0.651	1.19
LCAT_00081236	423	0.174	-2.08
LCAT_00081238	117	0.002	-2.24
LCAT_00081246	174	0.051	-1.46
LCAT_00081391	192	0.011	-1.24
LCAT_00081402	84	0	-0.39
LCAT_00081637	297	0.032	-1.73
LCAT_00081647	156	0.032	-1.28
LCAT_00081750	84	0.042	-2.63
LCAT_00081765	195	0.009	-1.06
LCAT_00081812	57	0.013	-0.87
LCAT_00081816	171	0.028	-1.49
LCAT_00082476	147	0.008	-1.92
LCAT_00082481	330	0.011	-2.51
LCAT_00082482	330	0.011	-2.02
LCAT_00082483	234	0	-2.83
LCAT_00082526	135	0.011	-1.12
LCAT_00082527	138	0.058	-2.77
LCAT_00082730	279	0.008	-1.8
LCAT_00082731	141	0	-1.99
LCAT_00082733	258	0.04	-1.44
LCAT_00082734	258	0.041	-1.44
LCAT_00082735	285	0.009	-3.68
LCAT_00082736	351	0.032	-1.55
LCAT_00082867	177	0.001	-1.25
LCAT_00082909	159	0.001	-0.45
LCAT_00083102	390	0.068	-1.31
LCAT_00083213	207	0.028	-1.16
LCAT_00083317	267	0.041	-2.85
LCAT_00083318	399	0.179	-1.04
LCAT_00083638	264	0.063	-2.88
LCAT_00083673	576	0.639	-0.39
LCAT_00084011	435	0.058	-0.38
LCAT_00084077	213	0.005	0.05
LCAT_00084081	177	0.002	-1.54
LCAT_00084423	240	0.034	-0.18
LCAT_00084584	462	0.401	-2.56
LCAT_00084786	87	0.004	-0.67
LCAT_00084812	294	0.006	3.41
LCAT_00084884	264	0.038	-1.55
LCAT_00084918	21	0.113	-2.94
LCAT_00084972	585	0.502	-1.95
LCAT_00084973	360	0.068	-3.08
LCAT_00084992	195	0.056	-3.28
LCAT_00085086	399	0.119	-0.34
LCAT_00085130	69	0.001	0.28
LCAT_00085196	129	0.033	-2.32
LCAT_00085286	366	0.099	-1.76
LCAT_00085519	405	0.066	-0.95
LCAT_00085520	405	0.066	-0.55
LCAT_00085873	102	0.002	-2.16
LCAT_00085874	159	0.064	-0.11
LCAT_00085882	135	0.051	-3.7
LCAT_00085883	177	0.026	-0.34
LCAT_00085884	138	0.003	-1.58
LCAT_00086542	225	0.017	-2.09
LCAT_00086543	324	0.049	-0.33
LCAT_00086544	324	0.05	-0.33
LCAT_00086551	270	0.064	-0.68
LCAT_00086599	426	0.023	-0.91
LCAT_00086801	363	0.032	-2.41
LCAT_00086862	201	0.006	-1.2
LCAT_00086896	342	0.012	-1
LCAT_00086898	333	0.06	0.65
LCAT_00086899	333	0.059	0.65
LCAT_00086957	171	0.006	-1.45
LCAT_00087027	171	0.09	-2.59
LCAT_00087060	237	0.008	0.22
LCAT_00087062	363	0.029	-0.03
LCAT_00087063	363	0.031	-0.03
LCAT_00087064	363	0.032	-0.03
LCAT_00087065	363	0.032	-0.03
LCAT_00087072	45	0.006	-1.63
LCAT_00087517	330	0.118	0.32
LCAT_00087534	162	0.066	-2.09
LCAT_00087535	162	0.067	-2.09
LCAT_00087539	996	0.967	-1.33
LCAT_00087652	189	0.023	-2.01
LCAT_00087665	204	0.001	-2.18
LCAT_00088424	90	0.049	-2.92
LCAT_00088426	261	0.044	-2.22
LCAT_00088484	249	0.451	1.26
LCAT_00088637	270	0.049	-1.58
LCAT_00088638	270	0.049	-1.58
LCAT_00088718	213	0.028	-1.77
LCAT_00088748	192	0.003	-2.11
LCAT_00088749	300	0.02	-0.38
LCAT_00088815	297	0.005	-1.89
LCAT_00088816	297	0.005	-1.89
LCAT_00088817	297	0.006	-1.89
LCAT_00088818	297	0.006	-1.89
LCAT_00088819	297	0.006	-1.64
LCAT_00088820	297	0.006	-1.64
LCAT_00088821	297	0.006	-1.89
LCAT_00088822	297	0.005	-0.82
LCAT_00088823	369	0.032	-0.1
LCAT_00088824	369	0.032	-0.1
LCAT_00088825	297	0.006	-1.06
LCAT_00088826	297	0.005	-1.24
LCAT_00088827	297	0.006	-1.06
LCAT_00088828	297	0.005	-1.24
LCAT_00088829	297	0.006	-1.06
LCAT_00088830	384	0.18	-0.92
LCAT_00088831	498	0.069	-0.92
LCAT_00088953	297	0.02	-0.61
LCAT_00088954	372	0.04	-0.61
LCAT_00088955	297	0.02	-0.61
LCAT_00088956	297	0.02	-0.61
LCAT_00088957	297	0.02	-0.61
LCAT_00089026	369	0.049	-0.06
LCAT_00090950	192	0.022	-0.26
LCAT_00090952	345	0.065	-4.18
LCAT_00091224	507	0.306	-1.11
LCAT_00091338	201	0.002	-2.27
LCAT_00091340	222	0.04	-0.44
LCAT_00091341	135	0.011	-2.76
LCAT_00091392	237	0.073	-1.25
LCAT_00091402	69	0.03	-1.89
LCAT_00091490	141	0.03	-0.25
LCAT_00091534	375	0.157	-2.13
LCAT_00091535	375	0.153	-2.13
LCAT_00091582	96	0.011	-1.02
LCAT_00091583	99	0.016	-1.02
LCAT_00091727	156	0.015	-1.82
LCAT_00091728	228	0.044	-1.04
LCAT_00091733	135	0.008	-3.53
LCAT_00091735	186	0.239	0.55
LCAT_00092200	156	0.008	-2.05
LCAT_00092640	93	0.015	-3.44
LCAT_00092844	123	0.026	4.01
LCAT_00092969	312	0.187	2.47
LCAT_00093018	324	0.036	-1.12
LCAT_00093020	291	0.035	-1.92
LCAT_00093085	186	0.032	-3.81
LCAT_00093111	93	0.005	-0.82
LCAT_00093112	342	0.024	-0.02
LCAT_00093113	285	0.133	-0.82
LCAT_00093114	342	0.021	-0.02
LCAT_00093115	366	0.144	-0.02
LCAT_00093116	330	0.053	-1.52
LCAT_00093118	357	0.062	-1.16
LCAT_00093119	393	0.164	-1.91
LCAT_00093120	393	0.164	-1.91
LCAT_00093121	471	0.23	-1.16
LCAT_00093122	471	0.231	-1.16
LCAT_00093123	357	0.062	-1.16
LCAT_00093124	471	0.231	-1.16
LCAT_00093167	210	0.014	-3.11
LCAT_00093260	207	0.048	-2.62
LCAT_00093261	120	0.005	-1.21
LCAT_00093262	231	0.041	0.18
LCAT_00093263	231	0.041	0.32
LCAT_00093264	231	0.038	0.18
LCAT_00093265	156	0.007	-0.04
LCAT_00093624	426	0.026	-1.76
LCAT_00093625	300	0.03	-2.66
LCAT_00094545	345	0.023	-0.5
LCAT_00094580	231	0.021	-1.89
LCAT_00094582	231	0.021	-1.89
LCAT_00094666	345	0.062	-2.16
LCAT_00094672	243	0.012	-0.56
LCAT_00094818	381	0.196	-1.94
LCAT_00094895	495	0.171	0.99
LCAT_00094999	297	0.064	-1.17
LCAT_00095002	453	0.316	-2.08
LCAT_00095011	369	0.144	-0.63
LCAT_00095058	492	0.334	-1.4
LCAT_00095072	237	0.056	-0.95
LCAT_00095074	714	0.833	0.33
LCAT_00095075	714	0.836	-0.49
LCAT_00095170	834	0.817	1.27
LCAT_00095557	243	0.042	-2.59
LCAT_00095625	393	0.212	-2.41
LCAT_00095648	840	0.948	7.59
LCAT_00096529	162	0.009	-1.9
LCAT_00096538	96	0.01	-2.35
LCAT_00096542	210	0.014	2.32
LCAT_00096543	210	0.014	1.03
LCAT_00096544	204	0.007	-1.29
LCAT_00096702	234	0.008	-1.3
LCAT_00096703	234	0.008	-1.35
LCAT_00096884	135	0.012	-3.05
LCAT_00096895	270	0.017	-0.89
LCAT_00096896	270	0.015	-0.89
LCAT_00096901	84	0.002	-0.82
LCAT_00097193	129	0.002	-1.34
LCAT_00097730	240	0.005	0.04
LCAT_00097773	114	0.038	-2.66
LCAT_00097880	258	0.043	-0.17
LCAT_00097881	471	0.086	-0.17
LCAT_00097882	471	0.085	-0.17
LCAT_00097883	471	0.086	-0.17
LCAT_00097885	231	0.041	-0.17
LCAT_00097886	219	0	-0.17
LCAT_00097887	219	0	-0.17
LCAT_00097888	219	0	-0.17
LCAT_00097889	402	0.135	-0.17
LCAT_00097890	219	0	-0.17
LCAT_00097891	387	0.102	-0.17
LCAT_00097969	195	0.04	-2.27
LCAT_00097996	261	0.031	0.01
LCAT_00097997	165	0.006	-2.39
LCAT_00098004	153	0.007	-4.09
LCAT_00098090	198	0.016	-2.84
LCAT_00098091	327	0.041	-0.01
LCAT_00098099	279	0.052	0.53
LCAT_00098100	279	0.052	0.53
LCAT_00098106	198	0.019	-0.16
LCAT_00098107	174	0.011	-1.24
LCAT_00098108	174	0.005	-1.1
LCAT_00098110	258	0.009	-1.31
LCAT_00098150	153	0.001	-2.13
LCAT_00098166	339	0.127	-0.33
LCAT_00098174	189	0.011	-0.63
LCAT_00098175	99	0.005	-2.72
LCAT_00098176	141	0	-2.95
LCAT_00098177	138	0.01	-0.46
LCAT_00098178	111	0.103	-3.7
LCAT_00098445	135	0.002	-3.13
LCAT_00098446	135	0.002	-2.56
LCAT_00098447	135	0.002	-0.86
LCAT_00098466	144	0.037	-0.94
LCAT_00098498	258	0.012	0.85
LCAT_00098499	180	0.024	-1.51
LCAT_00098550	393	0.087	-3.45
LCAT_00098868	375	0.032	1.21
LCAT_00099242	267	0.015	-1.52
LCAT_00099243	174	0.002	-1.66
LCAT_00099449	147	0.008	-1.02
LCAT_00099463	282	0.026	-1.89
LCAT_00099480	138	0.003	-1.36
LCAT_00099489	72	0.002	-2.95
LCAT_00099564	219	0.019	-1.4
LCAT_00099568	231	0.026	-1.22
LCAT_00099625	453	0.403	-0.7
LCAT_00099626	456	0.3	-0.7
LCAT_00099651	321	0.064	-2.6
LCAT_00099749	198	0.062	-1.89
LCAT_00099753	204	0.015	-1.78
LCAT_00099835	258	0.184	-1.93
LCAT_00099836	459	0.199	-0.86
LCAT_00099845	963	1	43.17
LCAT_00099853	228	0.023	-1.7
LCAT_00099968	474	0.362	-0.28
LCAT_00099969	474	0.371	-0.28
LCAT_00099970	474	0.36	-0.28
LCAT_00099971	1389	1	-0.28
LCAT_00099972	1134	0.996	-0.28
LCAT_00101639	381	0.224	2.87
LCAT_00101641	216	0.059	-1.73
LCAT_00101642	441	0.182	-1.73
LCAT_00101643	441	0.182	-1.73
LCAT_00101644	441	0.186	-2.06
LCAT_00101645	441	0.185	-1.7
LCAT_00102063	402	0.448	-0.28
LCAT_00102125	159	0.005	-1.36
LCAT_00102181	207	0.001	-1.37
LCAT_00102194	165	0.02	-0.95
LCAT_00102214	231	0.005	-2.36
LCAT_00102332	405	0.207	-0.84
LCAT_00102333	483	0.298	-1.79
LCAT_00102335	405	0.204	-0.68
LCAT_00102337	372	0.037	-1.98
LCAT_00102806	279	0.019	-2.2
LCAT_00102820	159	0.052	-1.77
LCAT_00102844	324	0.004	1.1
LCAT_00102845	324	0.004	1.1
LCAT_00102847	219	0.002	-1.29
LCAT_00102848	219	0.002	-1.29
LCAT_00102849	219	0.002	-1.29
LCAT_00103575	366	0.117	-1.34
LCAT_00103576	429	0.051	0.23
LCAT_00103577	429	0.05	0.23
LCAT_00103578	429	0.05	0.23
LCAT_00103581	159	0.004	-2.18
LCAT_00103584	327	0.039	-2.09
LCAT_00103804	165	0.017	-1.48
LCAT_00103935	228	0.054	-3.55
LCAT_00104186	384	0.141	-1.98
LCAT_00104271	174	0.02	-2.04
LCAT_00104277	75	0.009	-3.5
LCAT_00104688	150	0.016	-0.6
LCAT_00104705	150	0.004	-1.65
LCAT_00104706	402	0.105	-1.22
LCAT_00104790	234	0.012	0.44
LCAT_00104791	234	0.012	0.44
LCAT_00105089	141	0.001	0.17
LCAT_00105110	51	0.002	-3.85
LCAT_00105216	147	0.019	-2.77
LCAT_00105377	165	0.12	-3.06
LCAT_00105378	186	0.249	-1.23
LCAT_00105608	336	0.03	-2.51
LCAT_00105631	234	0.038	-2
LCAT_00105632	291	0.014	-1.59
LCAT_00105633	255	0.016	-1.54
LCAT_00105634	255	0.016	-1.54
LCAT_00105746	396	0.038	-1.02
LCAT_00105790	117	0.041	-2.02
LCAT_00105791	192	0.005	-1.17
LCAT_00105803	207	0.011	-1.75
LCAT_00105804	207	0.012	-1.75
LCAT_00105812	114	0.002	-1.12
LCAT_00105881	162	0.026	-1.78
LCAT_00106396	0	0	-1.85
LCAT_00106400	177	0.031	-2.1
LCAT_00106541	294	0.151	-0.72
LCAT_00106937	351	0.165	-1.5
LCAT_00106939	579	0.311	-1.24
LCAT_00106940	579	0.297	-1.24
LCAT_00106941	579	0.325	-1.24
LCAT_00107018	180	0.074	-3.06
LCAT_00107020	198	0.162	-0.82
LCAT_00107021	198	0.163	-0.82
LCAT_00107128	540	0.849	3.55
LCAT_00107131	426	0.137	-1.69
LCAT_00107358	462	0.186	-0.74
LCAT_00107359	462	0.174	-0.74
LCAT_00107472	123	0.033	-2.64
LCAT_00108376	201	0.001	-0.6
LCAT_00108380	246	0.007	-1.06
LCAT_00108381	261	0.035	-1.18
LCAT_00108382	246	0.072	-1.18
LCAT_00108431	108	0.001	-1.54
LCAT_00108432	219	0.092	-2
LCAT_00108690	336	0.069	-0.07
LCAT_00108761	231	0.004	-2.73
LCAT_00108922	711	0.45	-1.28
LCAT_00108924	96	0.001	-2.62
LCAT_00108925	198	0.142	2.49
LCAT_00108926	198	0.142	-1.05
LCAT_00108938	294	0.009	-0.88
LCAT_00108939	294	0.011	-2.18
LCAT_00108940	243	0.018	-1.86
LCAT_00108941	294	0.011	-1.59
LCAT_00108942	294	0.008	-0.88
LCAT_00108943	294	0.01	-1.59
LCAT_00108944	243	0.014	-0.88
LCAT_00108951	228	0.003	-1.89
LCAT_00109241	294	0.128	-2.37
LCAT_00109457	78	0.001	-0.07
LCAT_00109458	78	0.001	-2.73
LCAT_00109772	288	0.103	-1.48
LCAT_00110481	30	0.005	-3.79
LCAT_00110574	498	0.438	-1.06
LCAT_00110575	516	0.471	-0.74
LCAT_00110576	225	0.045	-0.74
LCAT_00110760	93	0.003	-3.16
LCAT_00110761	141	0.011	-0.18
LCAT_00110839	198	0.006	-0.93
LCAT_00110840	477	0.534	-0.04
LCAT_00110841	477	0.552	-1.6
LCAT_00110843	189	0.044	-2.73
LCAT_00110844	228	0.003	-0.63
LCAT_00110846	252	0.077	-2
LCAT_00110847	252	0.076	-2
LCAT_00110848	252	0.076	-2
LCAT_00111163	78	0.001	-1.6
LCAT_00111504	264	0.011	-0.63
LCAT_00111858	96	0.012	0.26
LCAT_00111859	270	0.026	-0.94
LCAT_00111860	336	0.019	-1.54
LCAT_00111861	336	0.019	-1.54
LCAT_00111900	297	0.01	0.3
LCAT_00111901	297	0.009	-1.43
LCAT_00111902	78	0.002	-1.52
LCAT_00112074	237	0.009	-1.2
LCAT_00112079	291	0.005	-0.8
LCAT_00112080	291	0.005	-0.8
LCAT_00112081	291	0.005	-0.8
LCAT_00112082	225	0.005	-2.12
LCAT_00112083	198	0.008	-2.07
LCAT_00112086	216	0.011	-0.24
LCAT_00112087	162	0.011	-2.45
LCAT_00112097	132	0	-1.96
LCAT_00112130	465	0.16	-0.92
LCAT_00112189	234	0.018	-1.54
LCAT_00112693	456	0.475	-1.16
LCAT_00112694	456	0.474	-1.16
LCAT_00112697	345	0.188	-1.61
LCAT_00112698	183	0.008	-2.41
LCAT_00112699	183	0.008	-1.79
LCAT_00112854	321	0.041	-2.78
LCAT_00112919	552	0.36	-0.45
LCAT_00112920	552	0.36	-0.45
LCAT_00113090	264	0.115	-1.19
LCAT_00113166	666	0.484	-0.39
LCAT_00113167	666	0.48	-0.39
LCAT_00113168	666	0.494	-0.39
LCAT_00113171	666	0.527	-0.39
LCAT_00114696	84	0.01	-2.26
LCAT_00114697	96	0.002	-3.22
LCAT_00114723	363	0.094	-1.29
LCAT_00114750	354	0.008	-0.73
LCAT_00114855	138	0.057	-3.08
LCAT_00114856	138	0.059	-1.78
LCAT_00114884	318	0.038	-1.83
LCAT_00114911	177	0.025	-1.07
LCAT_00114912	177	0.025	-1.07
LCAT_00114913	177	0.028	0.83
LCAT_00114949	75	0.05	-2.69
LCAT_00114982	366	0.03	-1.34
LCAT_00114996	144	0.1	-2.17
LCAT_00115011	75	0.064	-2.89
LCAT_00115280	333	0.011	-0.53
LCAT_00115281	288	0.02	-0.81
LCAT_00115379	150	0.003	-1.7
LCAT_00115388	219	0.001	-1.74
LCAT_00115422	300	0.02	-0.31
LCAT_00115423	252	0.005	-0.31
LCAT_00115424	219	0.002	-0.31
LCAT_00115425	321	0.031	-0.29
LCAT_00115428	312	0.003	-2.62
LCAT_00115430	312	0.003	0.04
LCAT_00115431	312	0.003	0.7
LCAT_00115435	156	0	-2.28
LCAT_00115465	246	0.01	-0.16
LCAT_00115521	63	0.002	-1.02
LCAT_00115614	240	0.048	-1.86
LCAT_00115615	240	0.048	-1.78
LCAT_00115617	240	0.048	-1.78
LCAT_00115618	264	0.09	-1.78
LCAT_00115622	456	0.379	-1.5
LCAT_00115623	489	0.197	-0.8
LCAT_00115624	342	0.137	0.16
LCAT_00115625	255	0.044	-0.99
LCAT_00115626	255	0.044	-0.99
LCAT_00115627	255	0.047	0.48
LCAT_00115628	105	0.001	-3.12
LCAT_00115629	210	0.033	-1.23
LCAT_00115631	327	0.204	-1.23
LCAT_00115634	489	0.191	-0.8
LCAT_00115635	270	0.014	-1.17
LCAT_00115636	297	0.126	0.25
LCAT_00115638	411	0.168	0.87
LCAT_00115639	339	0.149	-0.99
LCAT_00115640	339	0.154	0.48
LCAT_00115641	339	0.144	0.48
LCAT_00115642	210	0.034	-1.23
LCAT_00115643	369	0.082	0.16
LCAT_00115644	489	0.211	-0.8
LCAT_00115646	231	0.012	0.16
LCAT_00115648	687	0.458	-0.77
LCAT_00115649	132	0.03	-2.89
LCAT_00115650	201	0.004	0.48
LCAT_00115652	135	0.002	-1.26
LCAT_00115665	54	0.005	-3.54
LCAT_00115794	441	0.165	-0.72
LCAT_00115807	258	0.022	-1.2
LCAT_00115835	264	0.134	2.67
LCAT_00115836	219	0.02	-2.13
LCAT_00115854	186	0.024	-1.83
LCAT_00115927	342	0.164	2.15
LCAT_00115928	483	0.048	2.38
LCAT_00115929	483	0.108	1.07
LCAT_00115930	342	0.211	1.26
LCAT_00115942	162	0.001	-0.95
LCAT_00115944	195	0.003	-2.13
LCAT_00115945	177	0.005	-2.07
LCAT_00115954	213	0.007	-2.63
LCAT_00115955	234	0.004	-2.39
LCAT_00115972	90	0	-3.1
LCAT_00116064	96	0.001	-3.33
LCAT_00116113	165	0.025	-2.69
LCAT_00116170	57	0	0.75
LCAT_00116208	186	0.001	-1.38
LCAT_00116209	186	0.001	-2.94
[truncated: 3,583 more rows]

## Sheet: TableS3
Supplementary Table S3 | Differentially Expressed lncRNAs in LUSC.
hg19 Location	Log10 P-value	Log2 Fold Change	Avg. Normal FPKM	Avg. Paired Tumor FPKM	Avg. Unpaired Tumor FPKM	Transcripts in Region
chr3:27844252-27932792	-46.687	10.319	0.008	8.067	6.674	TCONS_00006809;TCONS_00005502;TCONS_00005503;TCONS_00005504;TCONS_00005456;TCONS_00006810
chr7:8343370-8380973	-63.334	10.225	0.002	1.186	1.509	ENST00000435967
chr3:164924747-165373211	-106.842	9.832	0.001	1.301	2.35	TCONS_l2_00019958;TCONS_l2_00019959;TCONS_l2_00018976;TCONS_l2_00019960;TCONS_l2_00018977;TCONS_l2_00018978;TCONS_l2_00018979;TCONS_l2_00018980;TCONS_l2_00018981;TCONS_l2_00018982;TCONS_00005474;TCONS_l2_00019961
chr12:89175622-89178025	-51.683	9.658	0.025	8.912	5.333	TCONS_00020864;TCONS_00020865
chr22:48027438-48038545	-48.087	9.208	0.001	0.173	0.273	ENST00000426452;uc003bij.3
chr14:27791031-28314492	-79.821	9.117	0.002	0.963	1.071	ENST00000554904;ENST00000556890;ENST00000555797;ENST00000557359;NR_039992;uc001wqc.3;uc021rrt.1;ENST00000557399;ENST00000555350
chr8:76135351-76190732	-69.178	9.065	0.032	7.44	8.194	NR_103848;ENST00000504531;TCONS_00014521;ENST00000521147
chr20:46523115-46528819	-43.228	9.043	0	0.466	0.164	TCONS_00028418;TCONS_00028184;TCONS_00028186;TCONS_00028187;TCONS_00028188;TCONS_00028189;TCONS_00028190;TCONS_00028191;TCONS_00028192;TCONS_00028193;TCONS_00028419
chr2:131588550-131672058	-84.247	8.975	0.018	4.757	3.286	TCONS_00002765;ENST00000446213;TCONS_00003404;ENST00000526381
chr4:13547698-13549448	-44.61	8.734	0.001	0.225	0.246	ENST00000503938;ENST00000501050;NR_015450
chr8:75862505-75867555	-53.127	8.643	0.001	0.192	0.161	LCAT_00237901
chr19:46701356-46718714	-32.903	8.298	0.215	8.517	17.886	ENST00000598754;ENST00000601263;ENST00000595673;TCONS_00027057;TCONS_00026793;TCONS_00027582;TCONS_00027058;TCONS_00027059;uc010xxw.2;TCONS_00026754;NR_027003
chr2:229294877-229476111	-30.863	8.154	0.008	1.052	0.872	TCONS_00004049;ENST00000432481
chr6:54704915-54705653	-54.034	8.021	0.01	2.055	1.714	TCONS_00011510
chr7:96594839-96633610	-56.28	7.837	0.007	0.879	1.121	ENST00000431497;uc003uok.3
chr6:80017385-80023101	-34.253	7.794	0.027	7.71	3.546	TCONS_l2_00025426
chr5:101917071-102058026	-84.845	7.707	0.007	1.054	1.83	NR_047462;TCONS_00009475;TCONS_00009476;NR_103753;NR_103754;NR_103755;NR_103756;TCONS_l2_00023840;TCONS_l2_00023841;TCONS_l2_00023842;TCONS_l2_00023843;TCONS_l2_00023844;TCONS_00010050;TCONS_00010755;TCONS_00010756
chr20:4100588-4124836	-24.126	7.659	0.003	0.517	0.32	uc021wad.1
chr1:63786554-63788129	-57.795	7.373	0.003	0.269	0.59	ENST00000426393;ENST00000418244;ENST00000449386
chr18:77325558-77334107	-22.458	7.361	0	0.486	0.095	LCAT_00118137;LCAT_00118138;LCAT_00118139;LCAT_00118140;LCAT_00118141
chr12:114117263-114211488	-28.758	7.323	0.009	2.528	3.042	ENST00000550905;ENST00000551982;TCONS_00020222;ENST00000550223;ENST00000510694;TCONS_00020223
chr8:128128655-128241550	-26.09	7.251	0.01	5.245	4.247	TCONS_00015498;TCONS_00015168;TCONS_00015169;TCONS_00015170;uc031tcg.1;ENST00000521815;uc003ysa.2;TCONS_00014531;TCONS_00015171
chr2:129622178-129626301	-38.109	7.237	0.006	0.774	1.039	TCONS_00002721
chr12:85711837-85736690	-25.109	7.181	0.018	1.631	1.254	ENST00000555596
chr1:209600575-209601877	-35.244	7.142	0.005	0.376	0.435	LCAT_00022108
chr1:10969565-11000556	-23.554	7.011	0	0.411	0.348	LCAT_00013791;LCAT_00013792;LCAT_00013793;LCAT_00013794;LCAT_00013795
chr11:27238616-27241649	-77.988	6.948	0.054	6.678	6.923	TCONS_00019596;ENST00000531363
chr12:13523604-13540101	-29.295	6.929	0.012	1.752	1.706	NR_036555;ENST00000531049
chr10:85926983-85931832	-33.063	6.923	0.06	2.4	2.952	uc001kct.3;TCONS_00017740
chr18:53497614-53506331	-45.265	6.86	0.005	0.575	0.369	TCONS_00026336
chr8:104493480-104511823	-31.702	6.037	0.007	0.41	0.191	TCONS_00015128;TCONS_00015129;ENST00000517376;TCONS_00015130
chr1:61005920-61106163	-42.351	6.02	0.027	0.657	0.612	ENST00000439156;TCONS_00000531;TCONS_00001511
chr10:5636953-5638081	-23.09	5.939	0.013	1.386	0.862	TCONS_00017912
chr5:151031835-151035010	-19.725	5.923	0.042	2.425	1.788	ENST00000564471;uc003luf.3
chr10:5556206-5565140	-53.129	5.916	0.014	0.919	0.538	ENST00000543008;TCONS_00017727
chr11:12984056-13011095	-17.125	5.884	0.054	4.46	4.664	ENST00000527945;TCONS_00019579;TCONS_00019580;TCONS_00019581;NR_038904;uc001mkl.2;TCONS_00019119;TCONS_00019120;ENST00000532541;ENST00000534477;ENST00000529328;ENST00000531402;ENST00000526388
chr12:5385994-5492819	-33.591	5.836	0.056	1.202	0.964	TCONS_00020281;ENST00000537192;TCONS_00020282;ENST00000537714
chr18:36786885-36794151	-37.086	5.834	0.024	1.422	1.079	TCONS_l2_00012071
chr18:39047394-39212149	-22.53	5.786	0.021	1.192	0.883	ENST00000600644;NR_002838;uc002lan.3;TCONS_00026183;ENST00000595135;ENST00000601445;ENST00000601523;ENST00000596923;ENST00000593577;ENST00000600183;ENST00000599934
chr6:53794738-53862465	-32.512	5.709	0.039	4.249	4.253	TCONS_l2_00024264;ENST00000511369;TCONS_l2_00025166;ENST00000431554
chr21:32931536-32932800	-38.054	5.564	0.026	1.295	1.236	ENST00000433071
chr18:2034679-2239880	-39.216	5.518	0.006	0.683	0.593	ENST00000579097;ENST00000582086;TCONS_00026232
chr13:50964333-51222778	-51.248	5.299	0.018	0.472	0.697	ENST00000474630;TCONS_00021486;TCONS_00021487;uc001ver.3;ENST00000479420;TCONS_00021791;ENST00000480262;TCONS_00021488;ENST00000469095;TCONS_00021489;TCONS_00021490;ENST00000498557;ENST00000472136;ENST00000470593;TCONS_00021491;TCONS_00021492;ENST00000460525;ENST00000462427;uc001veu.3;uc001vev.3;ENST00000484606;TCONS_00021652
chr4:88604149-88655108	-30.518	5.219	0.046	1.331	1.112	ENST00000503993
chr14:51771133-51795104	-25.411	5.142	0.097	5.429	4.279	ENST00000557518
chr7:121945003-121945871	-21.15	5.127	0.025	1.209	1.915	ENST00000437317
chr17:70319263-70599647	-64.618	5.067	0.54	16.003	22.284	ENST00000579631;ENST00000580199;ENST00000581801;TCONS_00026152;ENST00000581183;TCONS_00026153;TCONS_00026154;TCONS_00025755;TCONS_00025756;ENST00000577573;ENST00000583460;ENST00000453722;TCONS_00025252;TCONS_00025151;TCONS_00025757;ENST00000457958;NR_036488;TCONS_00025114;TCONS_00025152;TCONS_00025253;ENST00000578206;TCONS_00025758;ENST00000580500;ENST00000577828;ENST00000580948;TCONS_00025759;TC…
chr5:59783966-59843484	-16.661	5.06	0.223	14.832	17.686	TCONS_00009407;TCONS_00009975;TCONS_00009408;TCONS_00010350;TCONS_00009976
chr15:39591539-39713152	-32.319	5.021	0.054	1.344	0.809	ENST00000559318;ENST00000558245;TCONS_00023638;TCONS_00024080;ENST00000558948;TCONS_00023358;TCONS_00023916;TCONS_00023917;ENST00000558277
chr22:46726771-46730190	-73.458	4.908	0.167	2.657	1.741	uc011ara.2;ENST00000476901;uc003bho.4
chr18:53548918-53858493	-21.393	4.878	0.046	0.824	0.624	ENST00000563553;ENST00000589440;ENST00000588803;TCONS_00026337;ENST00000382897;TCONS_00026527;TCONS_00026338;ENST00000589754;ENST00000585684;ENST00000592045;ENST00000589450;TCONS_00026719;ENST00000589617;ENST00000588139;ENST00000591974;NR_040025;NR_040026;TCONS_00026209;TCONS_00026210;ENST00000587904;TCONS_00026528;ENST00000593282;ENST00000593180;TCONS_00026624;ENST00000589293;ENST00000589983;ENS…
chr20:46421065-46428516	-17.167	4.874	0.02	0.462	0.246	TCONS_00028182
chr3:53394842-53399419	-27.365	4.755	0.013	0.264	0.113	LCAT_00176317
chr10:86039735-86054415	-12.179	4.744	0.006	0.12	0.206	NR_038220;TCONS_00017711;TCONS_00017848
chr14:56247852-56263406	-14.264	4.655	0.239	2.565	2.289	NR_026796;NR_026797;uc010trd.2;uc010tre.2;TCONS_00022336;ENST00000560267;ENST00000560336;ENST00000554221;ENST00000556417;ENST00000554196;ENST00000554186
chr3:187553659-187574106	-36.409	4.646	0.094	2.703	2.053	TCONS_00006729
chr2:178148241-178188124	-29.311	4.57	0.031	4.444	2.402	ENST00000430416;uc002ulj.1;ENST00000443132
chr21:29420732-29600986	-8.105	4.557	0.011	0.516	0.659	TCONS_00028766;ENST00000426534;TCONS_00028827;TCONS_00029205;TCONS_00029206;TCONS_00028828;TCONS_00028829;TCONS_00028984;ENST00000453420;TCONS_l2_00017475;TCONS_l2_00017476;TCONS_l2_00017184;TCONS_l2_00017185;ENST00000437194
chr2:156802430-156822844	-15.364	4.453	0.002	0.138	0.1	LCAT_00145197;LCAT_00145198
chr19:15937854-15947131	-23.088	4.361	0.058	1.245	1.572	ENST00000589310;TCONS_00026750;ENST00000397381;NR_015379;uc002nbr.4;TCONS_00026908;TCONS_00027489;ENST00000589333;ENST00000600160;TCONS_00026909;ENST00000587970
chr22:40428335-40432581	-25.726	4.285	0.127	2.852	1.393	NR_039988
chr1:83368865-83632498	-23.676	4.259	0.092	1.754	1.611	TCONS_00000242;TCONS_00000243;TCONS_l2_00002537;uc001dix.4;TCONS_l2_00002538;ENST00000421931;TCONS_l2_00001305;TCONS_l2_00001306
chr10:4621442-4720346	-12.87	4.227	0.067	0.638	0.993	uc001ihe.4;TCONS_00017726;NR_024475;uc001ihf.4;TCONS_00017682;ENST00000430998;TCONS_00017909;TCONS_00017910;ENST00000417883;TCONS_00017667;NR_015425;uc001ihg.3;TCONS_00018095
chr13:95364969-95368199	-22.284	4.186	0.09	1.851	2.341	ENST00000438290;TCONS_00021502;NR_046514
chr9:75705955-75726824	-7.836	4.126	0.045	1.427	0.623	TCONS_00016354
chr6:113943170-113971276	-24.418	4.095	0.115	3.983	4.134	TCONS_00012254;TCONS_00012255;TCONS_00012256;TCONS_00012774;TCONS_00012775;TCONS_00012257;TCONS_00012776;TCONS_00011543;TCONS_00011544;TCONS_00012258;TCONS_00012259
chrX:130959261-130964673	-22.348	4.093	0.104	2.015	3.206	TCONS_l2_00030601
chr7:156803498-156809120	-9.502	3.994	0.042	1.405	1.802	ENST00000480284;NR_038835;uc003wne.2;TCONS_00012897
chrY:2620336-2643037	-17.121	3.949	0.04	0.684	0.812	uc010nwb.1
chr6:53493177-53496192	-13.429	3.938	0.127	1.67	1.474	TCONS_00011314;TCONS_00012509
chr16:29874913-29879374	-23.153	3.925	0.063	0.364	0.571	ENST00000565014;NR_024370;uc010veb.1;ENST00000398859;NR_015396;uc002duo.2
chr20:10727752-10745934	-21.973	3.92	0.05	1.345	0.554	TCONS_l2_00016153;TCONS_l2_00016154;TCONS_l2_00016732;TCONS_00028002
chr1:225888305-225939945	-27.757	3.854	0.092	1.402	1.073	ENST00000448264;TCONS_00001306;TCONS_00001307;TCONS_00001308;TCONS_00002241;TCONS_00000747
chrX:130836699-130918067	-28.059	3.845	0.022	0.345	0.393	TCONS_l2_00030597;TCONS_l2_00030598
chr7:42993733-43087661	-39.768	3.839	0.044	1.171	0.871	ENST00000588324;ENST00000585996;TCONS_00013161
chr11:119600108-119610354	-32.416	3.83	0.036	0.697	0.706	TCONS_00019495;TCONS_00019496;ENST00000533253;TCONS_00019497;TCONS_00019498
chr5:160358784-160365633	-16.711	3.787	0.054	0.572	0.926	ENST00000518580;NR_027111;uc003lyq.2;ENST00000518301;TCONS_00009231
chr9:139505191-139519693	-19.847	3.777	0.064	3.487	3.978	TCONS_00016231;TCONS_00016513;TCONS_00016903;TCONS_00016514;TCONS_00016515
chr1:159930876-159950196	-11.395	3.75	0.817	13.66	9.389	TCONS_l2_00000659;TCONS_l2_00002227;ENST00000423943;NR_038849;uc001fuu.3;TCONS_l2_00000660
chr6:134749377-134846048	-12.126	3.726	0.011	2.099	2.969	TCONS_l2_00025473;TCONS_l2_00025474;TCONS_l2_00025476;uc003qer.1;TCONS_l2_00024920;TCONS_l2_00024430;NR_038216;NR_038217;uc021zfn.1;TCONS_l2_00025248;NR_038218;NR_038219;uc021zfo.1;uc021zfp.1;TCONS_l2_00025477;TCONS_l2_00024921;TCONS_l2_00024431;uc003qeu.2;ENST00000440090;TCONS_l2_00025249;TCONS_l2_00024922;TCONS_l2_00024432;ENST00000456749;TCONS_l2_00024433;TCONS_l2_00024923;TCONS_l2_00024924;TC…
chr15:81719788-82288007	-21.172	3.642	0.04	0.491	0.454	ENST00000559211;ENST00000558141;ENST00000559428;ENST00000558153;TCONS_00023756;ENST00000560054;ENST00000560097;TCONS_00023757;TCONS_00023758;ENST00000559299
chr12:30948614-30955645	-18.367	3.642	0.042	1.02	1.164	ENST00000550292;NR_040245;uc001rjo.2;TCONS_00020185;TCONS_00020370;TCONS_00021094;ENST00000551972
chr14:19883800-19925348	-42.191	3.637	0.07	2.412	5.334	ENST00000547648;TCONS_l2_00007970;ENST00000551908;ENST00000547285;TCONS_l2_00008347;ENST00000550805;ENST00000548875;ENST00000400192;TCONS_00022343;uc001vvt.3;ENST00000548903;ENST00000549877;ENST00000548057;ENST00000546959;ENST00000549065;TCONS_l2_00008348
chr10:6779343-6780988	-5.934	3.631	0.073	1.355	0.687	TCONS_00017779
chr17:42376939-42385761	-22.658	3.583	0.017	0.178	0.152	uc002igh.3;ENST00000586388
chr4:76006911-76009927	-18.174	3.565	0.562	4.865	3.299	ENST00000561705;ENST00000562355;ENST00000563602
chr8:144816309-144828507	-57.99	3.552	1.975	11.584	5.288	NR_033849;ENST00000534398
chr2:216582765-216584147	-22.731	3.494	0.383	3.552	2.796	TCONS_00003105
chr21:44859454-44900667	-23.453	3.405	0.019	0.292	0.313	TCONS_00029161;TCONS_00028852;TCONS_00028751;NR_026960;uc002zdg.3;ENST00000342757;TCONS_00029162;TCONS_00029302;TCONS_00029303;TCONS_00029304;TCONS_00028947;NR_026863;TCONS_00028760;TCONS_00028948;ENST00000418516;TCONS_00028950;TCONS_00029049;TCONS_00028853;TCONS_00028951;TCONS_00029163;TCONS_00029164;TCONS_00029305;TCONS_00029306;TCONS_00029165;TCONS_00029307;TCONS_00028952;TCONS_00029166
chr3:195382435-195384798	-32.847	3.368	0.03	0.277	0.38	ENST00000423600
chr2:235712199-235734456	-28.822	3.321	0.036	0.411	0.352	LCAT_00139590;LCAT_00139591;LCAT_00147726;LCAT_00147727;LCAT_00147731
chr7:100951626-100954266	-18.881	3.294	0.409	4.732	5.037	ENST00000419422
chr1:43585818-43611958	-22.191	3.278	0.091	0.639	0.585	TCONS_00000039;TCONS_00000921
chr8:37262956-37411701	-14.387	3.267	0.133	2.098	1.353	ENST00000520431;TCONS_00014973;TCONS_00014974;TCONS_00015426;TCONS_00014975;ENST00000522718;ENST00000520422;TCONS_00015427;ENST00000519738;ENST00000521989;TCONS_00014976
chr22:18957951-18982142	-29.999	3.265	0.045	0.374	0.276	TCONS_l2_00017581;NR_002733;NR_045121;uc021wku.1;uc021wkv.1;ENST00000438934;TCONS_l2_00018146;TCONS_l2_00017583;TCONS_l2_00018148;TCONS_l2_00017585
chr22:16186148-16193226	-29.239	3.245	0.339	3.557	5.034	TCONS_l2_00018294;TCONS_l2_00017851;TCONS_l2_00017852;uc002zkv.3;TCONS_l2_00018295;TCONS_l2_00018296;TCONS_l2_00017853
chr2:208038357-208394519	-23.826	3.226	0.109	1.52	1.121	TCONS_00003085;TCONS_00004563;TCONS_00004564;TCONS_00005325;TCONS_00005327;TCONS_00005329;TCONS_00004565;TCONS_00003487;TCONS_00002775;ENST00000448786;TCONS_00003086;TCONS_00003488;TCONS_00003087;TCONS_00003088;ENST00000432413;TCONS_00003489;ENST00000412387;ENST00000438824;ENST00000418850
chr7:77619700-77624488	-10.128	3.196	0.208	2.218	2.048	TCONS_00013024;TCONS_00012883;TCONS_00013025
chr14:19650020-19691701	-25.824	3.183	0.147	1.544	0.892	ENST00000547220;TCONS_l2_00008290;TCONS_l2_00008292;ENST00000418499;ENST00000549484;ENST00000548475;TCONS_l2_00008295;ENST00000551881;ENST00000548271;TCONS_l2_00008296;ENST00000546389;ENST00000550512;ENST00000413661;TCONS_00022361;TCONS_00022405;ENST00000550570
chr3:195869506-195887761	-13.868	3.182	0.195	4.538	5.796	NR_034088;TCONS_00005389;TCONS_00005444;uc011btt.2;TCONS_00006383;TCONS_00007080;TCONS_00006384;TCONS_00007081
chr19:56774586-56826228	-14.151	3.147	0.03	3.111	2.756	ENST00000590675;ENST00000591078;ENST00000589279;ENST00000585670;ENST00000587075;ENST00000591188;ENST00000588154;ENST00000587614;ENST00000591810
chr17:6757239-6762752	-24.969	3.143	0.094	0.98	1.38	ENST00000573104
chr1:226271339-226278045	-33.316	3.122	0.088	0.637	0.67	ENST00000602806;ENST00000412855;TCONS_l2_00002324;uc001hpx.3;TCONS_l2_00000871;TCONS_l2_00002325
chr4:165798155-165820117	-11.598	3.078	0.024	0.33	0.435	ENST00000507152;NR_038825;uc003iqv.2;ENST00000515275;TCONS_l2_00021770;TCONS_l2_00020866;TCONS_l2_00021771;TCONS_l2_00021772
chr11:9776103-9787083	-38.773	3.055	0.037	0.233	0.271	TCONS_00019572;NR_033972;TCONS_00019082;ENST00000525154;TCONS_00019573
chr1:185339833-185344123	-20.335	3.037	0.08	0.935	0.593	TCONS_00001221
chr20:23160768-23170944	-6.417	3.018	0.115	7.416	4.663	TCONS_00028518;TCONS_00028519;TCONS_00028130;TCONS_00028131;TCONS_00028641;TCONS_00027914
chr17:18314472-18317702	-21.176	2.992	0.035	0.274	0.329	ENST00000577684;TCONS_00025855;TCONS_00025856;TCONS_00025324
chr9:13406378-13433052	-6.393	2.923	0.213	0.467	0.558	NR_033863;ENST00000605459
chr19:49559344-49561002	-18.895	2.917	0.042	0.188	0.157	ENST00000593309
chr2:177494308-177520707	-12.914	2.881	0.268	2.608	2.393	NR_040001;ENST00000295549;TCONS_00005283;TCONS_00004507;TCONS_00005284;TCONS_00002772;TCONS_00003451;TCONS_00003057;TCONS_00004950;TCONS_00003947;TCONS_00004951
chr1:2357418-2362089	-15.332	2.852	0.371	2.223	1.829	TCONS_00000138
chrX:3809478-3855896	-25.642	2.834	0.077	2.793	5.428	ENST00000424415;ENST00000451781;TCONS_l2_00030431;TCONS_l2_00030777;TCONS_l2_00030432;TCONS_l2_00030433;ENST00000381106;ENST00000381105;TCONS_l2_00030434
chr3:195374325-195376288	-34.138	2.822	0.055	0.479	0.424	TCONS_00007074;TCONS_00006378
chr15:89904809-89941720	-17.473	2.806	0.129	1.221	1.541	ENST00000536780;ENST00000560008;ENST00000561327;uc002bnv.2;ENST00000560663;TCONS_00023496;TCONS_00023497;NR_015411;TCONS_00023192;ENST00000560596;ENST00000558692;ENST00000538734;ENST00000559235;ENST00000558754;ENST00000558982;TCONS_00023498;TCONS_00023499;TCONS_00023500;ENST00000561037;ENST00000546186;TCONS_00023501
chr1:202779995-202781284	-30.494	2.792	0.383	3.271	2.991	TCONS_00002217;NR_046325;NR_046326;uc031prp.1;uc031prq.1;ENST00000553157;ENST00000417262;TCONS_00000371
chr11:94464168-94476109	-12.376	2.786	0.035	0.287	0.144	TCONS_00019977;TCONS_00019978
chr16:28270020-28303385	-11.375	2.765	0.032	0.593	0.442	TCONS_l2_00009650;TCONS_00024265
chr1:910578-917473	-21.615	2.764	0.086	1.029	0.194	uc001acg.2;NR_027693;ENST00000479361
chr6:169557256-169563089	-12.495	2.724	0.079	0.727	0.586	TCONS_00012828;TCONS_00012830;TCONS_00011622;TCONS_00011623;TCONS_00012368
chr2:239067622-239077541	-24.201	2.724	0.252	0.779	0.868	ENST00000486834;ENST00000481917;ENST00000473274;ENST00000479091
chr12:116971226-116974528	-11.589	2.719	0.042	0.193	0.274	NR_027345;TCONS_00020161;TCONS_00020162;NR_027346;uc001tvy.3;TCONS_00020581;TCONS_00020236;TCONS_00020582;TCONS_00020258;ENST00000477702
chr2:156868128-156881125	-9.567	2.705	0.043	0.4	0.452	TCONS_l2_00015999;ENST00000428651;TCONS_l2_00014958
chr2:132905135-133015542	-21.572	2.671	0.579	2.652	1.881	TCONS_l2_00014914;TCONS_l2_00014916;ENST00000465868;NR_027019;TCONS_l2_00015978;NR_027020;uc002ttj.3;ENST00000481691;TCONS_l2_00014917;ENST00000471048
[truncated: 903 more rows]

## Sheet: TableS4
Supplementary Table S4 | Differentially Expressed lncRNAs in Seo.
[truncated: 482 more rows]

[truncated: 6 more sheets: TableS5, TableS6, TableS7, TableS8, TableS9, TableS10]
